# Supplementary material for: A sequence motif enriched in regions bound by the Drosophila dosage compensation complex
Source: BMC Genomics. 2010 Mar 12;11:169. doi: 10.1186/1471-2164-11-169 (PMC2848247; doi:10.1186/1471-2164-11-169)
Supplement: Additional file 1 — Tables S1 - S3. Tables with the coordinates on X chromosome for the DCC binding regions, the 2475 X positive regions and the copies of the motif. [file 1471-2164-11-169-S1.XLS]

## Sheet: Table S1
Table S1: coordinates on X chromosome for the 559 DCC binding regions and the 666 CONSENSUS binding regions
559 DCC binding regions				666 DCC binding regions – CONSENSUS
order	initial nucleotide	ending nucleotide		order	initial nucleotide	ending nucleotide
1	21245	23273		1	21245	23273
2	24653	28442		2	24653	28442
3	105670	115732		3	105354	116474
4	127969	128277		4	127266	130255
5	327458	344293		5	324805	349629
6	345823	347486		6	358442	367699
7	362736	365111		7	369450	371008
8	374310	374565		8	372660	375681
9	468185	470390		9	466153	474048
10	478845	479790		10	476902	503143
11	480856	481164		11	504211	514615
12	482959	484666		12	518666	520067
13	486312	491751		13	604189	605538
14	493821	502152		14	616288	621213
15	504218	512600		15	642284	645333
16	617680	621191		16	649541	658686
17	653690	657498		17	661990	668244
18	663864	665829		18	774321	802439
19	667124	667346		19	884388	890137
20	780309	785569		20	897808	907399
21	794155	795034		21	1070707	1084279
22	885352	885660		22	1094540	1095889
23	897980	904375		23	1146631	1149180
24	1074772	1080430		24	1165694	1168602
25	1199866	1210227		25	1199015	1214622
26	1227778	1232507		26	1224760	1236293
27	1234048	1234356		27	1244971	1247097
28	1235520	1235865		28	1248148	1255691
29	1317718	1320888		29	1313672	1321521
30	1324733	1329174		30	1323556	1340506
31	1335590	1339791		31	1369714	1374807
32	1370211	1373940		32	1426167	1427205
33	1521717	1524988		33	1466720	1469184
34	1526445	1531890		34	1474621	1484130
35	1546835	1551879		35	1491596	1519854
36	1636146	1637143		36	1521083	1552307
37	1638492	1641628		37	1584235	1585450
38	1714499	1724058		38	1630010	1643229
39	1727107	1729105		39	1712970	1786747
40	1730131	1745559		40	1794451	1798304
41	1746887	1753785		41	1831570	1832714
42	1759876	1762825		42	1857711	1859840
43	1770060	1770626		43	1862687	1865180
44	1775247	1786621		44	1869899	1887661
45	1794451	1794759		45	1895707	1898256
46	1870642	1882372		46	1899638	1908596
47	1917626	1920272		47	1910847	1928564
48	1930451	1931646		48	1929815	1937053
49	1933032	1936125		49	1938104	1939270
50	1968210	1968964		50	1940321	1941370
51	1970406	1978237		51	1946691	1954467
52	1983015	1986937		52	1982648	1986937
53	2005408	2013163		53	1989949	1995020
54	2014196	2014450		54	1996871	2015359
55	2028843	2031203		55	2026125	2046549
56	2032891	2036820		56	2055679	2063028
57	2038276	2040384		57	2068151	2132391
58	2082051	2099094		58	2137597	2142750
59	2104499	2106011		59	2147894	2148962
60	2116470	2117811		60	2151733	2155016
61	2119587	2125979		61	2157411	2158521
62	2127582	2130573		62	2160514	2161588
63	2196956	2201009		63	2162592	2164780
64	2300515	2303651		64	2181530	2192375
65	2443371	2443897		65	2194338	2205446
66	2453549	2466512		66	2215772	2217321
67	2480874	2489566		67	2295996	2308457
68	2550979	2552510		68	2372648	2373911
69	2556297	2557058		69	2437864	2447202
70	2558305	2559130		70	2448353	2466519
71	2560979	2563828		71	2474056	2491302
72	2566689	2569698		72	2503387	2504852
73	2571006	2576314		73	2524949	2532916
74	2584148	2594735		74	2546712	2595048
75	3338861	3339256		75	2938437	2941376
76	3340410	3345355		76	2942451	2953588
77	3427652	3428616		77	2979108	2980166
78	3545061	3546912		78	2981868	2987755
79	3626861	3632123		79	2997484	2998645
80	3635622	3638145		80	3018763	3030372
81	3644715	3647146		81	3031530	3032679
82	3704640	3707530		82	3124601	3125670
83	3726563	3727973		83	3139077	3140432
84	3784452	3784674		84	3144269	3145899
85	3786765	3786987		85	3192494	3199519
86	3788840	3789062		86	3238413	3240339
87	3790961	3793258		87	3294362	3295606
88	3794435	3811281		88	3296675	3297757
89	3956932	3962602		89	3299351	3305028
90	3963874	3973317		90	3338063	3348523
91	4381670	4385502		91	3365040	3366089
92	4386548	4393725		92	3402740	3404399
93	4472802	4481018		93	3415239	3416593
94	4483338	4483474		94	3418009	3420008
95	4493359	4498073		95	3421099	3429741
96	4501354	4503733		96	3513611	3516978
97	4526326	4529800		97	3542553	3550656
98	4549090	4551568		98	3551874	3558407
99	4757665	4762853		99	3559701	3562310
100	4765238	4775255		100	3585989	3589349
101	4795665	4800523		101	3626861	3633966
102	4920416	4927231		102	3635622	3638145
103	5162911	5166466		103	3644715	3647146
104	5171030	5174370		104	3696574	3702358
105	5175680	5177126		105	3703986	3710741
106	5259175	5262549		106	3718865	3723414
107	5267752	5271843		107	3725943	3729352
108	5461567	5463843		108	3757984	3760593
109	5464847	5467263		109	3777495	3782144
110	5510108	5517093		110	3790961	3793258
111	5518242	5520699		111	3794284	3813836
112	5530115	5534569		112	3840031	3841489
113	5538377	5539029		113	3856411	3857410
114	5565278	5565747		114	3943282	3945831
115	5585681	5589253		115	3947496	3978589
116	5593764	5600514		116	3979763	3990771
117	5603058	5607908		117	4158162	4163225
118	5632359	5635160		118	4164676	4170058
119	5716544	5724391		119	4171421	4173189
120	5726505	5727786		120	4197016	4210717
121	5753747	5760484		121	4212204	4217020
122	5788995	5789576		122	4377183	4378532
123	5791627	5793458		123	4379964	4399480
124	5881442	5881664		124	4470421	4471640
125	5927381	5933559		125	4472736	4484101
126	6068360	6069475		126	4493020	4505360
127	6071158	6079316		127	4523578	4531817
128	6085193	6091812		128	4534965	4544989
129	6094256	6094478		129	4547581	4552605
130	6095718	6097524		130	4755109	4776715
131	6101203	6104810		131	4785564	4787497
132	6113305	6124956		132	4792187	4800936
133	6127324	6128407		133	4908655	4916947
134	6130956	6133074		134	4918861	4929479
135	6134507	6146016		135	4937531	4941437
136	6205052	6205492		136	5073517	5074566
137	6212033	6217936		137	5076032	5079207
138	6370228	6372471		138	5080285	5083734
139	6375832	6377742		139	5089403	5090439
140	6380327	6385061		140	5145953	5156580
141	6439380	6441330		141	5162646	5167865
142	6500647	6506366		142	5169112	5179501
143	6511093	6512451		143	5251272	5253721
144	6514809	6518777		144	5255264	5266348
145	6521783	6522824		145	5267354	5273092
146	6529352	6539739		146	5360851	5364272
147	6604904	6616531		147	5459137	5470473
148	6617693	6619275		148	5491916	5493233
149	6626933	6629575		149	5509522	5528115
150	6652341	6658556		150	5529273	5545495
151	6663370	6668855		151	5547520	5556845
152	6670066	6675408		152	5558815	5560564
153	6677718	6685450		153	5563415	5570166
154	6689753	6690577		154	5582532	5612371
155	6856881	6857799		155	5623697	5626395
156	6950877	6953734		156	5628285	5637850
157	7126488	7127080		157	5639301	5640688
158	7128373	7129049		158	5702453	5705202
159	7132311	7135607		159	5710948	5712111
160	7165284	7168249		160	5713526	5729886
161	7171738	7172484		161	5735302	5736330
162	7530687	7534026		162	5737846	5739495
163	7567766	7579301		163	5740846	5741857
164	7581420	7584560		164	5743710	5747989
165	7739573	7745821		165	5749140	5762212
166	7747912	7748478		166	5783701	5785228
167	7755790	7763820		167	5788995	5790264
168	7765866	7766604		168	5791627	5796809
169	7767873	7769193		169	5816595	5817794
170	7770227	7771151		170	5828518	5830667
171	7772490	7775104		171	5835236	5837285
172	7786539	7788268		172	5880196	5881845
173	7793330	7799453		173	5882896	5886783
174	7802137	7807542		174	5888834	5891883
175	7886168	7886476		175	5925547	5936702
176	7893919	7897040		176	5948977	5979153
177	7898224	7898851		177	6064444	6122336
178	7900012	7901752		178	6127172	6147557
179	7908717	7920674		179	6171420	6172469
180	7933065	7933917		180	6176302	6177538
181	7964221	7964918		181	6192351	6195131
182	7975910	7981369		182	6203783	6219460
183	7982537	7986696		183	6270571	6271920
184	7994111	7997122		184	6368948	6385888
185	8012252	8021996		185	6396473	6404625
186	8092336	8096233		186	6406144	6407393
187	8119834	8121403		187	6425915	6429138
188	8245029	8246166		188	6430667	6431821
189	8247333	8252255		189	6432992	6444803
190	8269105	8275298		190	6479534	6480683
191	8276435	8277468		191	6486996	6523196
192	8278675	8281161		192	6524392	6540230
193	8285383	8285953		193	6541553	6543578
194	8393116	8395930		194	6544906	6546269
195	8397220	8397913		195	6551709	6554873
196	8400710	8401706		196	6556124	6572701
197	8406274	8406662		197	6582626	6583675
198	8408296	8414797		198	6586742	6588091
199	8440735	8443050		199	6604193	6625357
200	8444300	8450932		200	6626358	6636186
201	8523671	8525527		201	6648377	6699024
202	8532633	8536691		202	6700131	6701470
203	8560165	8566509		203	6706763	6708315
204	8718688	8719835		204	6721282	6725245
205	8747194	8751477		205	6803148	6806806
206	8924135	8925152		206	6807857	6818477
207	8929737	8930303		207	6853294	6859905
208	8936001	8937860		208	6880525	6881574
209	8938948	8944252		209	6923613	6924787
210	8945530	8947236		210	6926615	6942008
211	8948906	8950253		211	6943141	6955573
212	8957153	8961704		212	7125858	7138395
213	8988209	8993957		213	7139821	7147053
214	8995290	8995942		214	7149967	7150977
215	8997357	8997677		215	7153185	7176368
216	9002614	9003352		216	7264461	7266510
217	9012585	9016806		217	7385520	7387288
218	9074256	9077446		218	7423753	7424802
219	9082424	9092830		219	7485521	7487066
220	9097690	9103850		220	7499332	7502648
221	9106008	9106402		221	7504499	7520671
222	9116323	9118127		222	7522267	7523316
223	9120378	9126100		223	7528206	7538798
224	9165011	9172579		224	7547580	7551193
225	9176153	9177178		225	7552544	7553574
226	9201999	9203677		226	7565412	7585887
227	9397100	9398826		227	7780941	7814132
228	9401130	9401723		228	7884323	7904353
229	9404022	9404330		229	7905805	7920943
230	9407502	9408154		230	7924308	7925724
231	9411318	9411454		231	7929493	7951773
232	9417559	9419851		232	7957996	7961045
233	9448981	9451167		233	7962307	7966156
234	9452645	9453125		234	7975043	8006414
235	9454674	9458356		235	8008524	8023295
236	9465943	9468077		236	8075444	8076636
237	9473360	9474476		237	8079403	8096931
238	9511816	9520347		238	8118863	8121612
239	9521378	9527299		239	8142250	8144080
240	9530088	9532279		240	8244508	8254702
241	9624702	9627434		241	8264750	8287494
242	9721492	9721826		242	8306938	8309587
243	9916592	9920684		243	8387580	8417373
244	9924289	9927179		244	8423822	8425889
245	9929036	9929602		245	8427428	8451947
246	10059244	10059650		246	8506756	8508870
247	10066549	10075528		247	8522576	8528199
248	10201950	10203215		248	8531821	8537383
249	10226844	10229682		249	8554592	8566678
250	10306580	10310870		250	8636201	8637227
251	10311985	10323590		251	8715502	8723362
252	10325151	10326450		252	8728418	8731086
253	10436116	10440652		253	8744186	8745497
254	10442388	10443775		254	8746930	8752967
255	10591798	10591934		255	8863805	8864929
256	10593197	10594157		256	8865968	8871674
257	10605324	10608737		257	8893653	8898970
258	10614208	10617463		258	8900375	8914124
259	10641726	10642099		259	8915661	8917214
260	10690184	10691567		260	8918374	8931248
261	10694287	10699427		261	8934799	8965867
262	10700555	10701465		262	8984621	8986510
263	10703446	10708405		263	8987807	9022121
264	10709639	10712230		264	9023865	9025439
265	10715254	10720052		265	9036741	9046466
266	10741262	10743634		266	9058145	9060430
267	10957038	10960382		267	9073612	9078370
268	10961705	10965722		268	9081077	9106910
269	10970955	10974136		269	9116236	9128304
270	10975549	10981424		270	9162481	9180406
271	10984276	10987468		271	9181580	9186061
272	10989172	10991621		272	9200757	9217639
273	10995065	10997566		273	9396043	9422608
274	11006260	11009488		274	9423959	9426165
275	11170669	11171243		275	9429786	9436444
276	11174166	11182750		276	9444424	9468487
277	11189203	11191935		277	9471644	9480964
278	11196022	11196359		278	9487351	9489574
279	11197386	11198468		279	9498867	9499921
280	11204309	11212020		280	9503400	9505435
281	11240843	11245519		281	9510232	9532607
282	11252442	11252733		282	9541454	9554011
283	11300105	11303884		283	9591690	9592939
284	11397684	11397906		284	9597827	9598876
285	11408776	11413738		285	9623031	9628770
286	11416324	11417448		286	9629783	9633955
287	11419258	11430006		287	9696659	9700069
288	11442445	11453465		288	9718020	9723526
289	11456434	11457673		289	9856154	9860062
290	11534242	11543443		290	9908948	9910200
291	11544597	11551443		291	9915388	9931285
292	11557025	11557554		292	9971636	9972984
293	11558753	11562800		293	10055069	10060659
294	11626800	11631133		294	10064494	10077660
295	11637057	11637623		295	10122671	10125658
296	11659051	11666923		296	10171791	10174840
297	11685376	11685684		297	10201685	10207906
298	11695994	11705772		298	10212649	10233290
299	11711493	11716081		299	10242770	10254702
300	11726250	11728351		300	10305906	10310911
301	11733834	11739288		301	10311985	10331718
302	11842232	11846004		302	10334563	10340542
303	11852673	11861944		303	10342096	10343445
304	12293642	12295733		304	10346403	10347515
305	12418673	12423198		305	10391713	10393062
306	12426897	12428500		306	10404624	10406248
307	12430904	12443020		307	10425689	10426862
308	12444290	12445411		308	10432818	10433967
309	12483051	12483622		309	10436027	10446776
310	12488711	12490665		310	10558487	10561757
311	12520497	12523430		311	10589341	10595699
312	12544221	12547541		312	10602074	10618273
313	12549249	12550199		313	10623079	10631934
314	12591829	12596230		314	10633186	10647333
315	12741473	12746397		315	10654642	10656417
316	12912622	12920323		316	10658795	10661030
317	12923601	12927722		317	10678205	10685328
318	12989524	12992599		318	10686620	10723085
319	13026693	13027257		319	10734438	10735787
320	13030073	13035966		320	10739296	10744445
321	13095809	13096103		321	10769660	10770709
322	13097240	13097520		322	10773239	10774688
323	13098794	13100765		323	10839748	10840898
324	13122603	13133743		324	10856225	10857874
325	13170358	13171108		325	10935536	10941101
326	13172608	13176364		326	10953691	10998536
327	13213348	13213570		327	10999730	11010849
328	13215680	13217593		328	11168936	11215269
329	13219434	13221083		329	11235641	11256458
330	13246930	13255596		330	11263834	11265085
331	13441945	13445339		331	11268182	11269340
332	13446409	13448689		332	11274904	11284365
333	13451779	13458440		333	11298334	11303987
334	13494767	13496582		334	11328615	11332567
335	13497775	13501120		335	11395217	11402585
336	13552824	13554956		336	11406877	11431036
337	13561810	13568022		337	11437941	11460435
338	13570169	13571719		338	11501315	11517678
339	13572766	13605664		339	11518882	11563807
340	13608392	13608614		340	11567662	11569311
341	13613903	13614844		341	11585957	11588066
342	13656976	13663999		342	11597807	11598956
343	13830767	13831120		343	11621690	11625470
344	13937627	13938623		344	11626521	11639677
345	14060397	14071170		345	11641559	11649753
346	14073454	14076191		346	11651238	11652487
347	14083390	14088005		347	11656864	11670344
348	14415054	14416597		348	11671992	11673867
349	14419148	14419390		349	11685146	11690566
350	14661834	14663434		350	11691647	11723164
351	14668569	14669737		351	11725690	11739356
352	14670815	14671832		352	11754747	11756559
353	14866283	14867551		353	11767448	11772426
354	14884931	14887142		354	11782287	11783436
355	14917005	14917837		355	11791613	11792662
356	14918930	14922599		356	11796734	11799650
357	15128749	15129667		357	11803696	11807717
358	15155366	15161668		358	11813559	11822149
359	15169328	15175372		359	11840855	11862867
360	15176927	15177883		360	12120703	12122318
361	15179509	15182112		361	12125793	12128959
362	15280735	15283370		362	12149822	12152519
363	15285958	15287305		363	12290226	12298499
364	15289716	15295404		364	12306461	12320130
365	15299788	15300162		365	12322878	12326819
366	15302702	15307103		366	12402123	12403172
367	15318819	15320780		367	12408725	12409793
368	15413185	15413321		368	12417900	12446712
369	15415924	15416146		369	12448363	12450512
370	15417285	15420400		370	12455703	12456866
371	15536209	15536345		371	12457904	12460053
372	15538948	15542128		372	12461142	12494399
373	15548167	15570482		373	12497197	12500277
374	15575535	15579281		374	12501849	12502945
375	15580984	15584879		375	12509853	12513813
376	15585974	15588535		376	12520064	12529126
377	15596368	15599963		377	12530662	12532300
378	15601033	15605690		378	12539225	12550411
379	15618332	15618640		379	12557967	12559401
380	15619925	15621918		380	12569119	12570368
381	15626520	15629431		381	12576290	12582218
382	15630624	15632601		382	12585740	12588978
383	15633652	15636811		383	12591829	12597660
384	15657186	15659364		384	12625925	12627684
385	15662168	15669020		385	12634603	12637557
386	15675780	15677934		386	12639554	12644298
387	15679288	15681298		387	12730781	12748861
388	15687340	15691202		388	12911387	12932973
389	15694291	15697696		389	12956448	12958667
390	15705964	15720145		390	12962227	12968202
391	15721829	15722084		391	12987497	12996756
392	15728763	15731173		392	12997807	12999156
393	15735430	15736181		393	13025977	13036752
394	15739504	15742011		394	13043473	13048708
395	15761383	15767194		395	13049831	13051480
396	15768700	15773102		396	13093527	13105228
397	15776721	15779894		397	13119928	13137899
398	15814619	15815339		398	13139113	13140974
399	15817827	15822709		399	13163141	13166590
400	15827480	15837481		400	13169510	13177792
401	16105683	16108617		401	13201131	13204340
402	16120660	16123518		402	13208234	13223801
403	16124560	16129155		403	13230186	13235137
404	16132340	16136968		404	13239550	13245407
405	16138239	16141149		405	13246704	13256866
406	16142264	16152192		406	13356516	13358630
407	16158346	16158930		407	13397906	13399502
408	16161120	16162897		408	13409856	13414244
409	16170931	16171926		409	13416021	13426224
410	16184818	16192214		410	13428222	13429271
411	16198960	16199937		411	13439396	13459111
412	16211046	16217539		412	13474835	13476284
413	16223164	16225200		413	13481884	13483525
414	16226892	16228404		414	13485405	13506155
415	16230498	16230720		415	13516927	13523285
416	16265234	16270950		416	13541944	13542993
417	16271963	16275163		417	13546044	13612772
418	16276331	16280644		418	13613845	13618371
419	16284671	16286461		419	13636439	13641340
420	16287544	16287710		420	13645672	13648204
421	16382277	16384655		421	13649883	13651274
422	16396249	16396493		422	13655479	13670727
423	16422991	16431989		423	13685399	13692251
424	16433981	16448674		424	13695423	13698459
425	16458410	16470319		425	13699707	13703268
426	16471989	16472995		426	13707794	13711049
427	16485394	16488537		427	13712624	13713858
428	16560636	16563617		428	13715716	13719885
429	16618736	16620593		429	13722801	13724319
430	16621903	16624656		430	13726552	13727962
431	16627447	16630527		431	13794841	13795882
432	16631747	16634090		432	13829036	13833090
433	16715621	16719588		433	13936843	13938860
434	16788520	16796578		434	14034187	14041363
435	16903627	16906962		435	14055640	14076746
436	16908578	16911810		436	14081738	14092870
437	16968282	16969511		437	14104884	14106433
438	16970680	16976723		438	14307279	14308745
439	16978146	16980773		439	14414479	14420689
440	16985580	16988297		440	14431661	14432710
441	16988333	16992910		441	14483998	14485102
442	17024988	17028169		442	14554511	14558523
443	17077462	17077877		443	14561476	14565967
444	17118955	17121132		444	14571056	14579760
445	17136423	17138370		445	14588850	14590187
446	17406291	17410513		446	14622050	14634651
447	17435144	17440259		447	14659247	14674159
448	17457917	17459769		448	14696170	14700230
449	17466947	17484108		449	14762872	14764221
450	17486892	17490574		450	14860834	14862728
451	17501652	17502534		451	14863790	14867878
452	17534288	17535678		452	14875775	14879068
453	17537881	17542595		453	14880419	14892990
454	17583099	17585292		454	14896997	14899946
455	17654737	17658349		455	14901399	14903358
456	17676326	17686314		456	14914850	14924931
457	17692374	17692697		457	14970289	14973292
458	17695939	17697070		458	15034383	15036463
459	17701366	17703034		459	15127268	15130317
460	17723796	17727191		460	15149355	15174419
461	17730505	17740929		461	15176502	15185259
462	17742580	17744161		462	15278674	15309707
463	17920466	17924376		463	15316274	15325679
464	17926755	17933687		464	15333131	15334380
465	17936515	17937434		465	15336751	15345067
466	17964728	17964864		466	15403634	15408305
467	17966363	17970891		467	15409770	15427512
468	18206095	18210435		468	15439887	15441836
469	18211525	18212966		469	15464508	15466798
470	18214593	18218411		470	15484992	15486008
471	18327943	18331958		471	15500394	15501481
472	18336987	18338152		472	15531306	15594089
473	18469739	18473595		473	15595351	15637050
474	18486978	18490790		474	15638368	15645486
475	18492203	18494661		475	15650687	15669460
476	18614887	18616881		476	15674531	15700493
477	18619812	18621563		477	15702044	15703793
478	18623122	18626911		478	15704956	15725689
479	18678252	18680674		479	15726724	15743338
480	18682866	18690294		480	15759222	15780896
481	18692278	18695109		481	15814619	15815708
482	18706434	18712869		482	15817827	15825741
483	18718618	18726494		483	15826946	15839644
484	19011125	19013700		484	15910420	15911452
485	19027891	19031218		485	15913303	15918377
486	19036690	19041288		486	15923052	15925344
487	19086239	19093860		487	15926477	15935076
488	19100158	19109443		488	15967528	15968877
489	19310259	19310653		489	16100550	16154233
490	19311980	19312374		490	16155460	16165982
491	19313567	19328832		491	16169949	16174567
492	19347203	19348517		492	16183759	16237855
493	19352903	19354990		493	16248804	16288599
494	19356348	19359419		494	16289851	16293169
495	19360531	19362424		495	16335098	16336124
496	19363857	19364462		496	16377019	16391641
497	19396607	19399161		497	16392792	16394903
498	19401177	19413640		498	16395917	16400257
499	19433381	19433959		499	16401408	16408760
500	19449973	19452266		500	16410114	16414628
501	19455071	19469195		501	16417944	16449925
502	19471839	19476205		502	16457194	16475377
503	19477767	19492548		503	16478604	16480128
504	19510807	19511359		504	16481183	16482560
505	19517924	19526753		505	16484091	16503707
506	19528192	19528851		506	16511699	16519158
507	19531452	19532534		507	16560019	16564005
508	19534034	19540806		508	16586755	16592555
509	19564578	19568555		509	16617082	16625202
510	19574265	19577820		510	16626283	16642808
511	19580548	19581183		511	16655438	16663949
512	19583980	19584116		512	16673390	16675046
513	19591797	19594814		513	16679962	16681211
514	19686638	19695528		514	16714161	16723127
515	19696768	19699226		515	16772326	16773775
516	19736342	19737687		516	16775448	16802312
517	19738870	19739701		517	16811291	16812325
518	19858403	19859037		518	16900925	16911810
519	19991221	19993648		519	16958769	16993344
520	20001444	20001935		520	17013813	17016574
521	20011157	20012067		521	17020458	17029155
522	20018968	20019928		522	17034325	17035779
523	20026685	20027643		523	17075680	17078929
524	20034527	20035487		524	17082161	17083423
525	20041787	20046925		525	17116625	17126774
526	20062844	20064753		526	17135179	17139728
527	20210647	20214923		527	17247431	17255971
528	20220205	20223350		528	17290904	17302502
529	20232639	20236832		529	17322958	17325853
530	20238313	20243044		530	17405022	17413112
531	20279041	20279648		531	17432460	17444259
532	20281101	20285675		532	17445311	17446360
533	20324475	20327595		533	17457902	17508163
534	20330510	20335283		534	17532401	17544240
535	20837544	20838438		535	17574932	17577940
536	20840851	20842621		536	17579312	17585740
537	20848239	20851355		537	17653965	17661460
538	20858710	20863676		538	17676198	17688842
539	21126726	21147029		539	17690737	17707185
540	21150625	21155475		540	17709127	17710846
541	21156629	21160309		541	17723796	17727191
542	21163664	21167943		542	17730505	17745742
543	21170313	21172412		543	17756096	17757745
544	21179090	21183360		544	17759110	17761867
545	21194444	21198471		545	17775324	17776417
546	21411455	21412465		546	17784691	17789848
547	21419998	21421206		547	17912134	17938633
548	21426090	21427298		548	17963865	17964877
549	21432320	21433389		549	17965941	17971090
550	21435374	21437021		550	17998263	17999321
551	21648195	21651332		551	18065882	18067270
552	21653459	21658069		552	18115895	18116944
553	21659936	21661120		553	18200454	18204181
554	21664272	21665934		554	18205184	18219047
555	21667038	21674722		555	18220446	18230592
556	21677444	21678748		556	18232382	18234744
557	21734589	21743567		557	18242701	18243950
558	22212183	22213118		558	18323584	18324633
559	22215738	22219002		559	18325884	18341410
				560	18345930	18347211
				561	18348262	18356410
				562	18391135	18392184
				563	18393299	18394783
				564	18396223	18398137
				565	18399588	18405195
				566	18432117	18433266
				567	18457872	18464332
				568	18465708	18466857
				569	18468058	18479607
				570	18483033	18495702
				571	18612840	18616881
				572	18619812	18630997
				573	18642038	18645087
				574	18663538	18666187
				575	18669633	18670794
				576	18677602	18698633
				577	18704162	18714103
				578	18718532	18727538
				579	18814188	18815237
				580	18911626	18912675
				581	18977406	18978555
				582	18982164	18983750
				583	18992058	18993485
				584	19010606	19018468
				585	19021798	19042246
				586	19077625	19081380
				587	19085278	19110507
				588	19116505	19119754
				589	19130875	19132656
				590	19135055	19139781
				591	19142083	19143432
				592	19209785	19211634
				593	19220920	19222002
				594	19268972	19270547
				595	19294245	19297205
				596	19298220	19305134
				597	19306624	19330904
				598	19335170	19336330
				599	19339210	19366894
				600	19394752	19414695
				601	19422337	19423886
				602	19432165	19436421
				603	19438328	19439786
				604	19443338	19499770
				605	19500884	19529064
				606	19531081	19542953
				607	19564578	19585886
				608	19586943	19588440
				609	19589766	19595827
				610	19664451	19665669
				611	19666853	19673483
				612	19674634	19678615
				613	19679840	19682256
				614	19685447	19695542
				615	19696593	19705724
				616	19707136	19713617
				617	19730992	19741048
				618	19800221	19801470
				619	19844813	19846062
				620	19857124	19861009
				621	19990038	19996680
				622	19999667	20005216
				623	20010983	20012067
				624	20041787	20046925
				625	20057860	20068287
				626	20074517	20077982
				627	20085160	20086309
				628	20202074	20207555
				629	20208718	20243018
				630	20251543	20252592
				631	20278161	20293033
				632	20317519	20318863
				633	20322277	20335965
				634	20470078	20471327
				635	20476189	20477389
				636	20834778	20843310
				637	20846161	20854383
				638	20855502	20865913
				639	20873417	20876418
				640	20883931	20888080
				641	20914554	20916113
				642	20922523	20926272
				643	20927303	20931218
				644	21099516	21101065
				645	21103841	21109290
				646	21126726	21147187
				647	21148238	21175960
				648	21178578	21183885
				649	21186841	21198471
				650	21199662	21202818
				651	21330781	21332438
				652	21367398	21370299
				653	21409721	21416648
				654	21419998	21421206
				655	21426090	21427298
				656	21432320	21433389
				657	21435285	21437534
				658	21438926	21441175
				659	21648134	21661983
				660	21663558	21675463
				661	21677186	21679437
				662	21680568	21689016
				663	21690569	21691581
				664	21695762	21711209
				665	21732040	21747194
				666	22215738	22219002

## Sheet: Table S2
Table S2: coordinates on X chromosome for the 2475 X positive regions
2475 X positive regions
order	initial nucleotide	ending nucleotide
1	21396	21412
2	21971	21987
3	22333	22349
4	22620	22636
5	25496	25512
6	25769	25787
7	26037	26056
8	26126	26142
9	26333	26349
10	27733	27749
11	27958	27974
12	108094	108112
13	111858	111874
14	114586	114602
15	115158	115174
16	115237	115253
17	128090	128106
18	329511	329527
19	329716	329735
20	330404	330420
21	331893	331909
22	332165	332181
23	333276	333293
24	334443	334459
25	334514	334530
26	334654	334678
27	334749	334765
28	334805	334821
29	334824	334840
30	335182	335199
31	335256	335272
32	335310	335326
33	335417	335433
34	335499	335515
35	336000	336019
36	336142	336158
37	336316	336332
38	336466	336482
39	336537	336553
40	336668	336692
41	336763	336779
42	336822	336838
43	336841	336857
44	336965	336981
45	337397	337414
46	337438	337454
47	337471	337487
48	337525	337541
49	337625	337641
50	337709	337725
51	337906	337922
52	337924	337940
53	338487	338506
54	338629	338645
55	338804	338820
56	338954	338970
57	339025	339041
58	339156	339180
59	339251	339267
60	339310	339326
61	339329	339345
62	339453	339469
63	340270	340286
64	340436	340453
65	340510	340526
66	340564	340580
67	340702	340718
68	340786	340802
69	340983	340999
70	341001	341017
71	341485	341501
72	342073	342089
73	343354	343370
74	344228	344245
75	346228	346244
76	362838	362855
77	364463	364479
78	468501	468517
79	479214	479230
80	479388	479407
81	486800	486816
82	487537	487553
83	488018	488034
84	488773	488789
85	488912	488928
86	489153	489169
87	489373	489389
88	490741	490757
89	494294	494310
90	496858	496874
91	498039	498055
92	499576	499592
93	500012	500028
94	500095	500111
95	500790	500806
96	501047	501063
97	501298	501315
98	501581	501597
99	501832	501849
100	504586	504602
101	507001	507017
102	508212	508228
103	508422	508438
104	508695	508711
105	508775	508791
106	509221	509237
107	509303	509319
108	509628	509645
109	509937	509953
110	510070	510086
111	512286	512302
112	512320	512336
113	620720	620736
114	621179	621196
115	653724	653740
116	653774	653797
117	654965	654983
118	656439	656458
119	664915	664931
120	665597	665613
121	781921	781937
122	784137	784153
123	785038	785054
124	794208	794224
125	794799	794815
126	899025	899041
127	899569	899585
128	899837	899854
129	899879	899895
130	900882	900898
131	900962	900978
132	901916	901932
133	903079	903095
134	903652	903668
135	1077363	1077379
136	1077551	1077569
137	1078635	1078665
138	1079265	1079281
139	1201271	1201287
140	1203401	1203418
141	1204925	1204941
142	1205025	1205041
143	1206626	1206642
144	1207337	1207357
145	1208287	1208303
146	1209006	1209022
147	1210118	1210135
148	1228354	1228370
149	1232367	1232383
150	1319405	1319421
151	1320502	1320519
152	1326555	1326571
153	1327237	1327253
154	1328253	1328269
155	1336368	1336385
156	1370268	1370284
157	1370629	1370645
158	1372985	1373001
159	1526918	1526936
160	1527643	1527659
161	1529437	1529453
162	1531111	1531127
163	1531219	1531235
164	1549254	1549270
165	1550250	1550266
166	1639629	1639645
167	1641158	1641176
168	1714566	1714582
169	1715272	1715288
170	1717714	1717730
171	1717939	1717955
172	1720071	1720087
173	1720598	1720614
174	1722531	1722547
175	1723459	1723475
176	1730547	1730565
177	1733812	1733828
178	1734545	1734562
179	1734938	1734954
180	1735201	1735217
181	1735561	1735577
182	1735605	1735621
183	1735989	1736005
184	1736158	1736180
185	1736583	1736599
186	1737809	1737826
187	1737991	1738007
188	1738264	1738280
189	1740457	1740473
190	1741661	1741677
191	1742381	1742397
192	1743776	1743792
193	1744853	1744869
194	1747076	1747092
195	1750919	1750935
196	1752418	1752437
197	1752751	1752767
198	1753313	1753329
199	1770233	1770257
200	1775802	1775818
201	1775844	1775860
202	1775907	1775923
203	1776794	1776810
204	1777441	1777457
205	1780943	1780959
206	1782084	1782100
207	1782886	1782902
208	1784337	1784353
209	1784591	1784607
210	1785343	1785360
211	1786132	1786148
212	1870779	1870795
213	1871301	1871317
214	1872177	1872193
215	1872514	1872531
216	1873490	1873507
217	1877140	1877156
218	1917976	1917993
219	1919885	1919915
220	1919950	1919966
221	1920112	1920128
222	1930942	1930958
223	1933680	1933696
224	1935075	1935091
225	1968668	1968684
226	1968943	1968959
227	1970434	1970453
228	1970730	1970746
229	1971272	1971288
230	1973055	1973071
231	1973801	1973818
232	1973884	1973903
233	1974517	1974533
234	1974795	1974811
235	1975356	1975377
236	1975956	1975972
237	1976091	1976107
238	1976461	1976477
239	1976625	1976641
240	1976877	1976896
241	1976956	1976972
242	1976980	1976996
243	1976997	1977036
244	1977529	1977546
245	1977727	1977743
246	1978050	1978069
247	1983013	1983029
248	1983744	1983761
249	1983827	1983846
250	1984718	1984734
251	1984736	1984752
252	1985269	1985290
253	1985872	1985888
254	1986007	1986023
255	1986240	1986257
256	1986377	1986393
257	1986541	1986557
258	1986781	1986800
259	1986860	1986876
260	1986884	1986900
261	1986901	1986940
262	2006267	2006283
263	2009540	2009556
264	2010752	2010769
265	2011137	2011153
266	2011677	2011693
267	2012965	2012981
268	2014408	2014424
269	2035472	2035488
270	2038441	2038457
271	2040136	2040152
272	2084680	2084697
273	2086033	2086053
274	2086315	2086333
275	2086762	2086778
276	2089848	2089864
277	2090207	2090224
278	2092863	2092886
279	2094560	2094576
280	2095102	2095118
281	2098849	2098872
282	2098879	2098896
283	2098897	2098920
284	2098921	2098944
285	2098977	2098993
286	2104516	2104532
287	2105835	2105852
288	2120180	2120196
289	2122018	2122037
290	2123102	2123118
291	2124389	2124405
292	2124641	2124659
293	2125140	2125156
294	2127870	2127886
295	2128682	2128698
296	2128745	2128761
297	2130003	2130019
298	2197045	2197061
299	2198889	2198905
300	2200335	2200351
301	2301360	2301376
302	2302215	2302234
303	2302661	2302677
304	2302767	2302786
305	2303461	2303477
306	2443797	2443814
307	2454812	2454828
308	2460486	2460505
309	2461061	2461077
310	2461701	2461720
311	2461722	2461738
312	2461820	2461836
313	2462522	2462538
314	2462848	2462864
315	2463751	2463767
316	2464085	2464102
317	2464770	2464786
318	2464920	2464936
319	2465525	2465541
320	2480977	2480994
321	2481577	2481594
322	2481850	2481866
323	2482369	2482385
324	2483028	2483048
325	2483369	2483385
326	2483463	2483479
327	2483980	2483996
328	2484715	2484731
329	2486604	2486620
330	2551131	2551147
331	2552444	2552468
332	2558509	2558525
333	2561861	2561877
334	2563344	2563360
335	2563751	2563767
336	2568192	2568208
337	2568614	2568630
338	2569000	2569016
339	2569147	2569163
340	2573380	2573397
341	2574153	2574169
342	2574990	2575007
343	2584845	2584861
344	2585205	2585238
345	2585257	2585273
346	2586287	2586303
347	2586557	2586573
348	2587743	2587759
349	2588080	2588104
350	2588456	2588472
351	2589138	2589154
352	2590991	2591007
353	2591179	2591195
354	2591908	2591924
355	2592321	2592337
356	2592629	2592645
357	2593296	2593312
358	2594466	2594482
359	2594499	2594515
360	2594570	2594586
361	3344396	3344412
362	3427777	3427796
363	3545332	3545348
364	3546150	3546166
365	3546215	3546233
366	3546449	3546466
367	3627383	3627401
368	3627754	3627770
369	3628494	3628511
370	3628700	3628716
371	3630718	3630737
372	3632004	3632020
373	3635680	3635702
374	3636300	3636317
375	3636466	3636490
376	3637183	3637199
377	3637219	3637235
378	3637979	3637996
379	3644763	3644785
380	3645383	3645400
381	3645549	3645573
382	3646266	3646282
383	3646302	3646318
384	3646532	3646548
385	3646584	3646601
386	3647072	3647089
387	3705950	3705966
388	3706752	3706768
389	3726977	3726993
390	3727161	3727177
391	3784455	3784471
392	3784513	3784531
393	3784555	3784571
394	3784573	3784596
395	3784623	3784669
396	3786746	3786779
397	3786800	3786822
398	3786824	3786840
399	3786863	3786879
400	3786918	3786934
401	3786948	3786964
402	3786970	3787051
403	3788861	3788907
404	3788916	3788932
405	3788933	3788986
406	3788999	3789036
407	3789044	3789075
408	3790942	3790975
409	3790996	3791018
410	3791020	3791036
411	3791059	3791075
412	3791114	3791130
413	3791144	3791160
414	3791166	3791247
415	3791266	3791282
416	3791295	3791311
417	3791331	3791347
418	3791400	3791416
419	3791476	3791498
420	3791549	3791565
421	3791566	3791596
422	3791643	3791661
423	3791677	3791705
424	3791753	3791797
425	3791798	3791814
426	3791894	3791925
427	3792011	3792046
428	3792099	3792116
429	3792119	3792154
430	3792162	3792179
431	3792187	3792203
432	3792223	3792263
433	3792273	3792292
434	3792301	3792329
435	3792344	3792371
436	3792385	3792405
437	3792472	3792488
438	3792514	3792533
439	3792573	3792589
440	3792601	3792620
441	3792626	3792649
442	3792720	3792763
443	3792773	3792799
444	3792805	3792836
445	3792842	3792859
446	3792887	3792905
447	3792947	3792965
448	3792989	3793005
449	3793007	3793030
450	3793057	3793103
451	3793112	3793128
452	3793129	3793182
453	3793195	3793232
454	3793240	3793271
455	3796551	3796567
456	3797417	3797434
457	3797901	3797917
458	3798107	3798123
459	3798222	3798238
460	3802599	3802618
461	3805643	3805663
462	3805859	3805877
463	3805976	3805992
464	3806272	3806288
465	3806335	3806352
466	3807162	3807178
467	3811147	3811163
468	3958425	3958442
469	3958739	3958756
470	3964899	3964915
471	3965973	3965989
472	3966213	3966229
473	3967659	3967675
474	3967699	3967715
475	3967816	3967832
476	3968064	3968081
477	3968230	3968246
478	3968469	3968486
479	3969063	3969079
480	3969081	3969097
481	3969574	3969590
482	3970676	3970692
483	3970702	3970718
484	3970884	3970900
485	3971205	3971221
486	3971246	3971262
487	4381741	4381757
488	4384106	4384123
489	4388112	4388130
490	4388828	4388845
491	4389907	4389926
492	4393042	4393065
493	4393188	4393204
494	4393629	4393645
495	4393702	4393718
496	4473302	4473318
497	4473694	4473711
498	4473869	4473885
499	4474115	4474131
500	4474141	4474157
501	4474876	4474892
502	4475782	4475798
503	4475806	4475822
504	4477293	4477309
505	4477790	4477807
506	4477990	4478006
507	4478253	4478269
508	4478279	4478295
509	4479014	4479030
510	4480775	4480791
511	4480799	4480815
512	4496775	4496791
513	4496944	4496960
514	4497463	4497479
515	4497921	4497937
516	4501785	4501801
517	4529746	4529762
518	4549260	4549276
519	4550653	4550669
520	4758737	4758753
521	4759025	4759041
522	4759687	4759703
523	4759708	4759724
524	4762838	4762854
525	4765415	4765431
526	4766270	4766286
527	4766993	4767011
528	4767024	4767248
529	4767256	4767298
530	4767307	4767531
531	4767539	4767581
532	4767590	4767619
533	4767621	4767814
534	4767822	4767864
535	4767873	4768097
536	4768103	4768147
537	4768155	4768417
538	4768425	4768637
539	4768645	4768687
540	4768696	4768920
541	4768928	4768970
542	4768979	4769203
543	4769211	4769253
544	4769262	4769291
545	4769293	4769486
546	4769494	4769536
547	4769545	4769574
548	4769576	4769769
549	4769777	4769819
550	4769828	4770052
551	4770060	4770102
552	4770111	4770335
553	4770343	4770385
554	4770394	4770668
555	4770676	4770888
556	4770894	4770938
557	4770946	4771208
558	4771216	4771478
559	4771486	4771748
560	4771756	4772018
561	4772026	4772288
562	4772296	4772494
563	4772514	4772530
564	4772532	4772557
565	4772564	4772580
566	4773725	4773741
567	4775158	4775174
568	4796221	4796237
569	4796631	4796647
570	4797081	4797097
571	4797478	4797494
572	4797719	4797735
573	4797903	4797919
574	4799557	4799573
575	4800488	4800504
576	4924019	4924035
577	4924347	4924363
578	4924518	4924534
579	4925639	4925655
580	4926257	4926273
581	4926422	4926439
582	5164494	5164510
583	5164524	5164570
584	5164585	5164601
585	5166078	5166096
586	5171453	5171469
587	5172345	5172361
588	5172517	5172533
589	5172565	5172581
590	5173299	5173315
591	5173584	5173600
592	5174279	5174295
593	5175850	5175866
594	5175912	5175931
595	5260083	5260099
596	5262133	5262149
597	5262321	5262338
598	5270117	5270133
599	5270268	5270284
600	5271344	5271360
601	5461883	5461899
602	5463262	5463278
603	5464938	5464954
604	5465165	5465181
605	5465220	5465236
606	5465508	5465526
607	5466181	5466198
608	5511098	5511118
609	5511510	5511526
610	5512562	5512578
611	5513196	5513212
612	5513303	5513322
613	5513382	5513398
614	5514174	5514190
615	5516659	5516675
616	5530347	5530363
617	5531007	5531023
618	5533765	5533781
619	5534483	5534499
620	5565322	5565339
621	5585873	5585889
622	5589125	5589143
623	5593927	5593944
624	5595618	5595634
625	5596092	5596108
626	5596664	5596680
627	5599118	5599134
628	5603933	5603949
629	5604247	5604263
630	5604435	5604451
631	5604645	5604661
632	5606766	5606782
633	5632820	5632836
634	5633212	5633228
635	5633803	5633819
636	5716631	5716650
637	5717516	5717536
638	5720430	5720446
639	5721256	5721272
640	5722093	5722109
641	5722381	5722401
642	5723206	5723222
643	5723766	5723782
644	5726581	5726598
645	5726742	5726758
646	5726920	5726936
647	5754642	5754658
648	5755027	5755043
649	5755339	5755355
650	5758721	5758739
651	5760136	5760152
652	5789205	5789227
653	5789252	5789289
654	5789300	5789324
655	5789346	5789374
656	5792020	5792038
657	5792290	5792319
658	5792337	5792384
659	5792396	5792412
660	5792788	5792817
661	5792822	5792838
662	5792843	5792859
663	5792940	5792956
664	5931773	5931789
665	5933230	5933246
666	6069243	6069259
667	6072084	6072100
668	6073045	6073061
669	6075292	6075308
670	6077214	6077232
671	6077283	6077299
672	6077483	6077499
673	6077636	6077652
674	6078561	6078577
675	6078690	6078712
676	6088967	6088986
677	6089381	6089397
678	6089826	6089842
679	6096443	6096460
680	6101900	6101916
681	6103581	6103597
682	6113578	6113594
683	6114474	6114492
684	6116100	6116116
685	6118312	6118328
686	6118527	6118545
687	6120217	6120233
688	6122389	6122462
689	6122468	6122606
690	6122607	6122633
691	6122635	6122797
692	6122808	6122834
693	6122835	6122911
694	6122912	6123062
695	6123063	6123089
696	6123091	6123130
697	6123136	6123290
698	6123291	6123317
699	6123319	6123514
700	6123519	6123673
701	6123674	6123709
702	6123720	6123736
703	6123747	6123933
704	6123948	6123974
705	6124659	6124676
706	6127535	6127574
707	6127575	6127614
708	6127617	6127633
709	6127668	6127684
710	6127699	6127715
711	6127726	6127770
712	6127773	6127789
713	6127793	6127809
714	6127817	6127843
715	6127845	6127870
716	6127900	6127943
717	6127954	6127989
718	6127991	6128037
719	6128055	6128071
720	6128089	6128105
721	6128124	6128171
722	6128200	6128217
723	6128219	6128265
724	6128283	6128299
725	6128317	6128333
726	6128352	6128409
727	6131775	6131791
728	6132548	6132564
729	6134612	6134628
730	6137945	6137961
731	6138713	6138729
732	6138942	6138960
733	6140284	6140300
734	6140613	6140629
735	6141553	6141569
736	6141806	6141822
737	6142881	6142897
738	6144059	6144075
739	6145321	6145337
740	6145345	6145361
741	6145677	6145693
742	6212162	6212178
743	6213345	6213361
744	6213387	6213403
745	6213431	6213447
746	6213535	6213551
747	6214491	6214507
748	6217628	6217644
749	6370404	6370420
750	6371025	6371043
751	6372259	6372275
752	6381001	6381019
753	6381306	6381322
754	6383042	6383058
755	6383106	6383123
756	6383130	6383146
757	6383570	6383586
758	6384124	6384140
759	6384701	6384717
760	6439830	6439849
761	6441005	6441021
762	6441074	6441091
763	6501044	6501064
764	6503261	6503277
765	6504239	6504255
766	6504347	6504363
767	6505716	6505733
768	6511160	6511180
769	6512109	6512126
770	6512184	6512200
771	6516635	6516651
772	6516952	6516971
773	6517049	6517069
774	6518093	6518109
775	6521925	6521941
776	6531087	6531103
777	6531552	6531568
778	6532028	6532044
779	6532306	6532324
780	6532330	6532346
781	6532710	6532726
782	6533585	6533601
783	6534160	6534176
784	6534270	6534289
785	6535150	6535166
786	6535805	6535821
787	6537089	6537105
788	6538449	6538465
789	6538923	6538939
790	6539402	6539418
791	6605709	6605725
792	6607297	6607314
793	6607321	6607338
794	6607345	6607362
795	6607804	6607820
796	6609277	6609294
797	6609931	6609948
798	6610990	6611006
799	6612400	6612416
800	6618129	6618145
801	6626978	6626994
802	6627939	6627956
803	6628246	6628262
804	6628906	6628922
805	6653381	6653397
806	6654980	6654996
807	6656563	6656579
808	6656620	6656638
809	6657723	6657739
810	6658485	6658502
811	6664645	6664661
812	6664786	6664802
813	6664903	6664919
814	6665672	6665688
815	6667664	6667680
816	6668414	6668430
817	6672449	6672465
818	6673951	6673967
819	6674279	6674295
820	6674591	6674607
821	6677861	6677878
822	6679159	6679175
823	6680516	6680532
824	6680554	6680570
825	6680575	6680592
826	6690196	6690213
827	6857598	6857614
828	6951584	6951604
829	7132478	7132494
830	7133983	7134001
831	7134018	7134034
832	7165540	7165557
833	7166223	7166239
834	7167307	7167323
835	7167874	7167890
836	7171823	7171839
837	7531278	7531294
838	7570790	7570807
839	7572471	7572490
840	7572890	7572906
841	7573042	7573058
842	7573215	7573232
843	7575197	7575214
844	7575564	7575580
845	7575801	7575817
846	7576046	7576062
847	7576185	7576201
848	7576267	7576284
849	7576911	7576929
850	7578742	7578762
851	7579170	7579186
852	7581941	7581957
853	7583180	7583200
854	7583892	7583908
855	7739645	7739661
856	7739723	7739741
857	7740185	7740201
858	7740263	7740279
859	7740571	7740587
860	7742058	7742075
861	7742477	7742493
862	7742519	7742535
863	7742645	7742670
864	7742761	7742779
865	7742924	7742940
866	7743060	7743076
867	7743132	7743148
868	7743251	7743267
869	7743667	7743683
870	7743709	7743725
871	7743835	7743860
872	7743951	7743969
873	7744114	7744130
874	7744250	7744266
875	7744322	7744338
876	7744441	7744457
877	7744587	7744604
878	7744853	7744869
879	7745069	7745088
880	7745703	7745719
881	7745758	7745774
882	7755841	7755859
883	7756655	7756671
884	7763256	7763273
885	7766470	7766486
886	7768612	7768631
887	7769126	7769143
888	7772637	7772653
889	7772786	7772802
890	7773906	7773922
891	7774199	7774216
892	7774292	7774308
893	7775026	7775042
894	7787408	7787424
895	7787618	7787637
896	7794414	7794433
897	7796583	7796600
898	7796818	7796834
899	7797733	7797749
900	7802498	7802517
901	7803143	7803159
902	7804489	7804509
903	7804639	7804655
904	7805062	7805079
905	7805880	7805896
906	7806793	7806810
907	7894325	7894341
908	7895405	7895421
909	7898636	7898652
910	7900430	7900446
911	7901137	7901153
912	7901175	7901191
913	7911714	7911730
914	7911896	7911912
915	7912578	7912594
916	7913025	7913043
917	7916174	7916190
918	7916836	7916852
919	7917026	7917042
920	7917455	7917475
921	7919909	7919925
922	7920019	7920035
923	7920655	7920681
924	7933062	7933078
925	7933342	7933359
926	7933666	7933682
927	7933904	7933921
928	7964241	7964258
929	7978573	7978589
930	7979491	7979510
931	7980410	7980426
932	7980885	7980901
933	7983134	7983150
934	7984080	7984096
935	7994151	7994167
936	7995247	7995266
937	7996130	7996146
938	8012450	8012468
939	8012627	8012643
940	8013239	8013255
941	8013285	8013302
942	8015141	8015157
943	8016163	8016181
944	8016666	8016684
945	8017132	8017148
946	8017966	8017982
947	8019681	8019698
948	8092458	8092474
949	8092661	8092677
950	8092838	8092855
951	8093686	8093704
952	8093710	8093728
953	8093909	8093928
954	8094931	8094948
955	8094983	8095001
956	8095675	8095691
957	8095890	8095906
958	8121397	8121413
959	8245124	8245140
960	8245300	8245317
961	8245992	8246008
962	8249177	8249193
963	8251134	8251150
964	8251359	8251375
965	8251683	8251699
966	8269830	8269852
967	8269857	8269894
968	8269899	8269923
969	8269941	8269972
970	8269983	8270020
971	8270990	8271021
972	8271025	8271051
973	8271055	8271141
974	8271142	8271171
975	8271187	8271227
976	8271232	8271248
977	8271428	8271447
978	8271669	8271699
979	8271701	8271813
980	8271818	8271933
981	8271935	8271951
982	8272011	8272027
983	8273117	8273134
984	8273149	8273165
985	8273487	8273503
986	8278922	8278939
987	8280346	8280363
988	8285523	8285539
989	8394520	8394536
990	8395091	8395107
991	8401207	8401223
992	8408803	8408819
993	8411517	8411533
994	8411674	8411690
995	8411913	8411929
996	8412352	8412369
997	8412542	8412559
998	8442236	8442253
999	8444749	8444765
1000	8444942	8444958
1001	8445674	8445693
1002	8446115	8446131
1003	8446234	8446251
1004	8447892	8447910
1005	8448027	8448043
1006	8448666	8448682
1007	8449734	8449750
1008	8535252	8535268
1009	8560950	8560966
1010	8561235	8561252
1011	8561290	8561306
1012	8561327	8561343
1013	8562831	8562847
1014	8564386	8564402
1015	8564900	8564916
1016	8566456	8566472
1017	8719614	8719630
1018	8719662	8719678
1019	8748247	8748263
1020	8748674	8748690
1021	8750491	8750510
1022	8925041	8925060
1023	8930069	8930085
1024	8936879	8936895
1025	8937222	8937238
1026	8939057	8939073
1027	8939368	8939384
1028	8941032	8941048
1029	8943698	8943715
1030	8945581	8945597
1031	8948950	8948966
1032	8958113	8958130
1033	8960181	8960197
1034	8961333	8961349
1035	8989382	8989398
1036	8989908	8989924
1037	8991304	8991323
1038	8992201	8992217
1039	8993420	8993437
1040	8993747	8993764
1041	9002751	9002767
1042	9013335	9013351
1043	9013446	9013462
1044	9013873	9013889
1045	9014737	9014753
1046	9016439	9016455
1047	9074969	9074985
1048	9075921	9075937
1049	9076787	9076803
1050	9076970	9076986
1051	9083107	9083123
1052	9085328	9085344
1053	9085515	9085533
1054	9086182	9086199
1055	9088627	9088646
1056	9089109	9089125
1057	9089293	9089309
1058	9099534	9099550
1059	9099590	9099606
1060	9099843	9099859
1061	9099897	9099913
1062	9102214	9102232
1063	9102560	9102576
1064	9102594	9102613
1065	9102763	9102788
1066	9102873	9102889
1067	9103033	9103053
1068	9106166	9106182
1069	9106200	9106219
1070	9106369	9106394
1071	9116355	9116371
1072	9117246	9117262
1073	9117539	9117566
1074	9117607	9117623
1075	9117724	9117740
1076	9122832	9122848
1077	9123153	9123169
1078	9166631	9166647
1079	9169012	9169032
1080	9169063	9169079
1081	9170004	9170020
1082	9170305	9170321
1083	9170971	9170987
1084	9171164	9171180
1085	9171519	9171535
1086	9176918	9176934
1087	9176936	9176952
1088	9203022	9203038
1089	9404089	9404105
1090	9449824	9449841
1091	9450515	9450531
1092	9455121	9455137
1093	9455466	9455482
1094	9456574	9456590
1095	9456770	9456786
1096	9456834	9456850
1097	9457518	9457534
1098	9466268	9466284
1099	9466997	9467015
1100	9467244	9467261
1101	9467779	9467796
1102	9473572	9473588
1103	9473595	9473613
1104	9473666	9473685
1105	9512799	9512815
1106	9512937	9512953
1107	9513070	9513086
1108	9514218	9514235
1109	9514298	9514314
1110	9514947	9514963
1111	9515011	9515027
1112	9516408	9516424
1113	9517125	9517141
1114	9517283	9517299
1115	9518860	9518876
1116	9519003	9519019
1117	9519873	9519889
1118	9522635	9522651
1119	9524428	9524444
1120	9525543	9525559
1121	9526014	9526030
1122	9526235	9526251
1123	9527211	9527227
1124	9530531	9530547
1125	9531896	9531912
1126	9532055	9532071
1127	9624848	9624864
1128	9625639	9625657
1129	9627176	9627192
1130	9627245	9627261
1131	9917565	9917581
1132	9920499	9920517
1133	9924393	9924410
1134	9929129	9929145
1135	10067336	10067352
1136	10069651	10069669
1137	10069708	10069724
1138	10069856	10069872
1139	10072275	10072291
1140	10072300	10072318
1141	10072536	10072552
1142	10075202	10075218
1143	10227365	10227381
1144	10227567	10227583
1145	10228174	10228190
1146	10306714	10306730
1147	10308210	10308226
1148	10309863	10309879
1149	10312107	10312130
1150	10312156	10312172
1151	10312687	10312705
1152	10313598	10313615
1153	10313634	10313650
1154	10314265	10314283
1155	10314639	10314657
1156	10314810	10314826
1157	10315402	10315420
1158	10316087	10316103
1159	10316169	10316190
1160	10316581	10316598
1161	10316632	10316648
1162	10317066	10317082
1163	10318161	10318177
1164	10318345	10318363
1165	10321944	10321960
1166	10322113	10322129
1167	10322189	10322205
1168	10323357	10323373
1169	10325682	10325698
1170	10326007	10326023
1171	10326219	10326235
1172	10436734	10436753
1173	10437349	10437365
1174	10437557	10437573
1175	10439065	10439081
1176	10443135	10443151
1177	10443629	10443645
1178	10443728	10443744
1179	10593321	10593337
1180	10607232	10607248
1181	10614227	10614243
1182	10614291	10614307
1183	10614891	10614907
1184	10615117	10615133
1185	10615177	10615193
1186	10616278	10616296
1187	10616536	10616552
1188	10691292	10691311
1189	10691351	10691367
1190	10691497	10691514
1191	10694865	10694881
1192	10695288	10695304
1193	10695547	10695563
1194	10695595	10695611
1195	10695817	10695833
1196	10696118	10696134
1197	10699251	10699268
1198	10701372	10701388
1199	10703523	10703539
1200	10703909	10703925
1201	10704870	10704886
1202	10705855	10705871
1203	10711021	10711038
1204	10711945	10711961
1205	10715259	10715275
1206	10715964	10715982
1207	10716629	10716645
1208	10716872	10716899
1209	10743493	10743509
1210	10957826	10957844
1211	10959474	10959490
1212	10961722	10961738
1213	10961865	10961897
1214	10962230	10962246
1215	10962662	10962681
1216	10963026	10963042
1217	10963672	10963688
1218	10964583	10964615
1219	10965263	10965279
1220	10965692	10965708
1221	10970991	10971007
1222	10971191	10971207
1223	10971829	10971845
1224	10972177	10972193
1225	10975896	10975912
1226	10976499	10976515
1227	10977187	10977203
1228	10977329	10977345
1229	10979032	10979048
1230	10979401	10979418
1231	10979438	10979454
1232	10980317	10980333
1233	10984454	10984470
1234	10985815	10985831
1235	10989420	10989436
1236	10989467	10989483
1237	10990058	10990075
1238	10995596	10995614
1239	11006704	11006720
1240	11008953	11008969
1241	11170842	11170858
1242	11170970	11170986
1243	11174331	11174347
1244	11175126	11175142
1245	11175275	11175291
1246	11176413	11176429
1247	11177066	11177082
1248	11177090	11177106
1249	11178656	11178672
1250	11181468	11181484
1251	11181778	11181794
1252	11182284	11182300
1253	11189573	11189589
1254	11190027	11190043
1255	11190362	11190378
1256	11190924	11190940
1257	11190993	11191011
1258	11196109	11196126
1259	11197689	11197705
1260	11198340	11198356
1261	11198463	11198479
1262	11204386	11204402
1263	11208216	11208232
1264	11208460	11208476
1265	11208696	11208712
1266	11209079	11209095
1267	11241533	11241549
1268	11242872	11242906
1269	11244871	11244887
1270	11245111	11245127
1271	11252483	11252499
1272	11301491	11301507
1273	11301633	11301649
1274	11302026	11302044
1275	11302223	11302239
1276	11303367	11303383
1277	11303560	11303576
1278	11409827	11409845
1279	11410431	11410448
1280	11413104	11413120
1281	11413387	11413405
1282	11413517	11413533
1283	11413715	11413731
1284	11416443	11416459
1285	11416569	11416588
1286	11416939	11416957
1287	11420343	11420359
1288	11421948	11421964
1289	11422474	11422490
1290	11424938	11424954
1291	11425167	11425183
1292	11425403	11425421
1293	11425612	11425628
1294	11427669	11427685
1295	11428437	11428453
1296	11428709	11428725
1297	11429430	11429446
1298	11429513	11429529
1299	11443040	11443056
1300	11444090	11444106
1301	11445411	11445427
1302	11447448	11447464
1303	11447608	11447624
1304	11456658	11456677
1305	11534907	11534925
1306	11536436	11536452
1307	11537040	11537067
1308	11537082	11537099
1309	11538001	11538017
1310	11540093	11540109
1311	11540497	11540513
1312	11540552	11540568
1313	11541434	11541451
1314	11542077	11542093
1315	11542318	11542334
1316	11542873	11542889
1317	11546428	11546444
1318	11549552	11549576
1319	11549672	11549688
1320	11557171	11557187
1321	11557216	11557232
1322	11559721	11559737
1323	11560540	11560556
1324	11627002	11627018
1325	11628701	11628719
1326	11629320	11629336
1327	11659418	11659434
1328	11659719	11659735
1329	11659885	11659901
1330	11660961	11660977
1331	11662385	11662403
1332	11666366	11666382
1333	11666430	11666447
1334	11666590	11666606
1335	11666870	11666886
1336	11697947	11697964
1337	11700253	11700269
1338	11700547	11700563
1339	11700847	11700863
1340	11702328	11702344
1341	11703822	11703841
1342	11703895	11703912
1343	11705585	11705601
1344	11713477	11713496
1345	11715133	11715150
1346	11715337	11715353
1347	11726810	11726826
1348	11735650	11735666
1349	11738714	11738730
1350	11739140	11739159
1351	11842373	11842389
1352	11842516	11842532
1353	11842671	11842687
1354	11843330	11843346
1355	11844236	11844252
1356	11844547	11844563
1357	11844761	11844779
1358	11845164	11845180
1359	11845645	11845661
1360	11853136	11853152
1361	11853631	11853647
1362	11855011	11855028
1363	11855861	11855877
1364	11855955	11855971
1365	11859144	11859160
1366	11859629	11859645
1367	11860935	11860951
1368	12294159	12294175
1369	12295446	12295463
1370	12418761	12418779
1371	12418798	12418814
1372	12419158	12419174
1373	12419549	12419566
1374	12419615	12419631
1375	12427073	12427089
1376	12431765	12431782
1377	12434527	12434543
1378	12437896	12437912
1379	12439243	12439259
1380	12440978	12440995
1381	12444363	12444382
1382	12444407	12444423
1383	12444434	12444450
1384	12483479	12483495
1385	12483591	12483607
1386	12521318	12521334
1387	12521537	12521553
1388	12521796	12521812
1389	12522498	12522514
1390	12522862	12522879
1391	12523065	12523083
1392	12523429	12523445
1393	12544493	12544509
1394	12544976	12544992
1395	12545355	12545371
1396	12545964	12545980
1397	12546490	12546506
1398	12546623	12546639
1399	12547109	12547125
1400	12593637	12593653
1401	12593835	12593851
1402	12594286	12594302
1403	12595068	12595084
1404	12595937	12595954
1405	12596072	12596088
1406	12742422	12742440
1407	12742829	12742845
1408	12743410	12743426
1409	12744021	12744037
1410	12744705	12744721
1411	12745561	12745577
1412	12912800	12912816
1413	12913663	12913679
1414	12914297	12914313
1415	12914880	12914896
1416	12915493	12915512
1417	12915840	12915856
1418	12920279	12920295
1419	12923656	12923672
1420	12924121	12924137
1421	12925508	12925524
1422	12925761	12925781
1423	12927206	12927224
1424	12992140	12992156
1425	12992172	12992188
1426	13027035	13027051
1427	13030391	13030407
1428	13030733	13030749
1429	13032311	13032327
1430	13032680	13032698
1431	13035366	13035385
1432	13035862	13035878
1433	13098931	13098951
1434	13123958	13123974
1435	13125116	13125132
1436	13125154	13125171
1437	13126691	13126707
1438	13126754	13126772
1439	13127836	13127852
1440	13128594	13128610
1441	13172619	13172635
1442	13173540	13173556
1443	13174131	13174147
1444	13174183	13174201
1445	13215797	13215814
1446	13220751	13220767
1447	13247143	13247159
1448	13247799	13247815
1449	13247834	13247850
1450	13248346	13248362
1451	13249645	13249661
1452	13250201	13250217
1453	13250527	13250543
1454	13251810	13251826
1455	13252167	13252183
1456	13252976	13252992
1457	13253594	13253612
1458	13254035	13254052
1459	13254176	13254192
1460	13255409	13255425
1461	13446544	13446560
1462	13446986	13447002
1463	13452454	13452470
1464	13453181	13453197
1465	13453444	13453460
1466	13453547	13453563
1467	13454492	13454510
1468	13456396	13456412
1469	13495121	13495139
1470	13498545	13498561
1471	13500866	13500882
1472	13553176	13553201
1473	13553927	13553943
1474	13554181	13554197
1475	13554803	13554819
1476	13561911	13561929
1477	13563388	13563414
1478	13564370	13564386
1479	13564909	13564925
1480	13565139	13565157
1481	13566127	13566146
1482	13573695	13573711
1483	13574777	13574793
1484	13575002	13575018
1485	13575340	13575356
1486	13575704	13575720
1487	13576758	13576774
1488	13577201	13577218
1489	13577219	13577236
1490	13577237	13577254
1491	13577255	13577272
1492	13578249	13578265
1493	13578303	13578320
1494	13581848	13581867
1495	13582735	13582751
1496	13585381	13585397
1497	13585687	13585703
1498	13587537	13587553
1499	13591273	13591289
1500	13591823	13591839
1501	13592179	13592199
1502	13592377	13592393
1503	13593042	13593060
1504	13593550	13593566
1505	13594424	13594442
1506	13596651	13596667
1507	13597138	13597154
1508	13604777	13604793
1509	13657201	13657217
1510	13662662	13662678
1511	13663890	13663906
1512	13830830	13830847
1513	13937653	13937669
1514	13937682	13937709
1515	13937717	13937733
1516	13938299	13938315
1517	14060453	14060469
1518	14060490	14060506
1519	14061132	14061148
1520	14062818	14062834
1521	14064448	14064464
1522	14064707	14064723
1523	14064908	14064924
1524	14065411	14065427
1525	14066166	14066182
1526	14066976	14066992
1527	14067268	14067284
1528	14068828	14068844
1529	14070222	14070238
1530	14070492	14070510
1531	14070728	14070744
1532	14073753	14073772
1533	14074848	14074864
1534	14075586	14075602
1535	14075900	14075916
1536	14084465	14084481
1537	14085108	14085125
1538	14085362	14085382
1539	14085979	14085995
1540	14086020	14086037
1541	14086053	14086100
1542	14086104	14086133
1543	14086141	14086164
1544	14086194	14086210
1545	14086230	14086259
1546	14086274	14086336
1547	14086341	14086423
1548	14086429	14086549
1549	14086555	14086588
1550	14086593	14086763
1551	14086768	14086784
1552	14086798	14087062
1553	14087080	14087113
1554	14087136	14087152
1555	14087172	14087201
1556	14087214	14087230
1557	14087248	14087272
1558	14416478	14416494
1559	14663316	14663332
1560	14669279	14669295
1561	14671276	14671292
1562	14671526	14671542
1563	14671606	14671622
1564	14886937	14886953
1565	14921852	14921868
1566	14922114	14922130
1567	15129224	15129240
1568	15156091	15156107
1569	15156629	15156645
1570	15156662	15156682
1571	15158420	15158438
1572	15158863	15158881
1573	15159547	15159564
1574	15160911	15160927
1575	15170966	15170982
1576	15172073	15172090
1577	15172360	15172376
1578	15174426	15174442
1579	15174475	15174491
1580	15174686	15174708
1581	15174766	15174782
1582	15176959	15176975
1583	15177144	15177172
1584	15177197	15177219
1585	15180146	15180162
1586	15180165	15180181
1587	15180459	15180475
1588	15180658	15180674
1589	15181039	15181055
1590	15281603	15281619
1591	15282971	15282987
1592	15286455	15286472
1593	15292504	15292520
1594	15293750	15293766
1595	15294104	15294120
1596	15295088	15295104
1597	15304478	15304495
1598	15319453	15319469
1599	15319777	15319793
1600	15320070	15320086
1601	15417875	15417891
1602	15418730	15418746
1603	15419176	15419192
1604	15420163	15420180
1605	15538951	15538967
1606	15540969	15540985
1607	15541106	15541122
1608	15548619	15548637
1609	15549033	15549050
1610	15549774	15549800
1611	15551214	15551230
1612	15552536	15552552
1613	15556189	15556205
1614	15557036	15557052
1615	15557366	15557382
1616	15557754	15557770
1617	15558594	15558611
1618	15559648	15559664
1619	15560279	15560295
1620	15560740	15560756
1621	15560951	15560967
1622	15561980	15561999
1623	15566436	15566453
1624	15568511	15568527
1625	15568853	15568869
1626	15569200	15569216
1627	15569580	15569596
1628	15576527	15576543
1629	15576822	15576838
1630	15577348	15577366
1631	15577625	15577641
1632	15577953	15577969
1633	15578785	15578801
1634	15581708	15581733
1635	15582386	15582402
1636	15582737	15582753
1637	15582963	15582979
1638	15584706	15584725
1639	15586639	15586655
1640	15588059	15588075
1641	15596381	15596397
1642	15598572	15598588
1643	15599320	15599336
1644	15599545	15599563
1645	15599676	15599692
1646	15601588	15601604
1647	15602166	15602182
1648	15602274	15602290
1649	15602679	15602695
1650	15602819	15602835
1651	15602878	15602894
1652	15603489	15603507
1653	15604246	15604262
1654	15604632	15604650
1655	15604728	15604744
1656	15604751	15604767
1657	15620841	15620857
1658	15621482	15621499
1659	15626621	15626650
1660	15628319	15628336
1661	15629050	15629066
1662	15629163	15629179
1663	15630700	15630729
1664	15631489	15631506
1665	15632220	15632236
1666	15632333	15632349
1667	15635445	15635461
1668	15657882	15657898
1669	15658487	15658503
1670	15662241	15662258
1671	15663798	15663814
1672	15665443	15665459
1673	15666555	15666571
1674	15668321	15668337
1675	15676292	15676308
1676	15679653	15679669
1677	15681073	15681089
1678	15689540	15689556
1679	15689609	15689625
1680	15694996	15695012
1681	15695160	15695176
1682	15696423	15696439
1683	15707853	15707869
1684	15708179	15708195
1685	15708289	15708305
1686	15708558	15708574
1687	15709799	15709815
1688	15711300	15711316
1689	15712160	15712177
1690	15712282	15712299
1691	15712437	15712455
1692	15715044	15715060
1693	15717258	15717274
1694	15718862	15718878
1695	15719421	15719437
1696	15721860	15721877
1697	15739603	15739619
1698	15761865	15761885
1699	15766501	15766517
1700	15772307	15772323
1701	15777754	15777770
1702	15815227	15815243
1703	15819570	15819587
1704	15820374	15820390
1705	15827777	15827793
1706	15828502	15828521
1707	15830999	15831019
1708	15832473	15832489
1709	15834539	15834555
1710	15834794	15834810
1711	15836739	15836755
1712	15837303	15837321
1713	16107912	16107928
1714	16121304	16121320
1715	16122238	16122254
1716	16125049	16125065
1717	16125944	16125963
1718	16126725	16126742
1719	16129066	16129082
1720	16132805	16132821
1721	16133836	16133853
1722	16134223	16134239
1723	16135467	16135483
1724	16139461	16139477
1725	16139657	16139673
1726	16139724	16139740
1727	16144101	16144118
1728	16144694	16144710
1729	16145569	16145585
1730	16145590	16145635
1731	16145658	16145676
1732	16145702	16145719
1733	16145918	16145934
1734	16146401	16146417
1735	16147789	16147805
1736	16149454	16149470
1737	16185132	16185148
1738	16186901	16186917
1739	16190729	16190746
1740	16191670	16191686
1741	16199378	16199394
1742	16213417	16213433
1743	16214895	16214911
1744	16217289	16217305
1745	16217349	16217365
1746	16223282	16223304
1747	16227443	16227459
1748	16228351	16228367
1749	16265498	16265514
1750	16266390	16266406
1751	16267473	16267490
1752	16270366	16270382
1753	16270615	16270631
1754	16270884	16270900
1755	16271996	16272015
1756	16272194	16272210
1757	16274246	16274263
1758	16274431	16274447
1759	16278709	16278725
1760	16278909	16278925
1761	16279046	16279062
1762	16279664	16279680
1763	16280263	16280282
1764	16280444	16280461
1765	16285196	16285212
1766	16285509	16285525
1767	16285790	16285806
1768	16286141	16286157
1769	16383039	16383055
1770	16423503	16423519
1771	16424219	16424235
1772	16424338	16424354
1773	16424410	16424426
1774	16424738	16424754
1775	16426330	16426347
1776	16427307	16427324
1777	16428817	16428833
1778	16430514	16430532
1779	16431412	16431429
1780	16434705	16434721
1781	16435252	16435268
1782	16435365	16435381
1783	16436523	16436539
1784	16437008	16437024
1785	16437026	16437042
1786	16437251	16437267
1787	16440856	16440872
1788	16441556	16441572
1789	16442784	16442800
1790	16442821	16442837
1791	16443329	16443345
1792	16445283	16445299
1793	16446108	16446124
1794	16447311	16447327
1795	16447666	16447682
1796	16447758	16447775
1797	16458619	16458638
1798	16460228	16460246
1799	16460518	16460536
1800	16461763	16461779
1801	16462321	16462337
1802	16462588	16462605
1803	16462614	16462630
1804	16463765	16463781
1805	16463912	16463928
1806	16464248	16464264
1807	16464488	16464506
1808	16465238	16465254
1809	16466321	16466337
1810	16466535	16466551
1811	16472049	16472065
1812	16486199	16486215
1813	16486241	16486257
1814	16486492	16486508
1815	16487726	16487742
1816	16488431	16488447
1817	16619065	16619081
1818	16619307	16619323
1819	16619358	16619375
1820	16620298	16620314
1821	16622263	16622279
1822	16622890	16622906
1823	16622922	16622938
1824	16627481	16627497
1825	16628266	16628282
1826	16631835	16631851
1827	16632833	16632849
1828	16634055	16634071
1829	16716498	16716517
1830	16716951	16716970
1831	16717860	16717877
1832	16719012	16719028
1833	16788853	16788869
1834	16790947	16790965
1835	16793147	16793165
1836	16793947	16793963
1837	16905201	16905219
1838	16906029	16906047
1839	16906958	16906974
1840	16909536	16909556
1841	16910383	16910399
1842	16910523	16910547
1843	16911180	16911196
1844	16911406	16911422
1845	16972754	16972770
1846	16973398	16973414
1847	16973439	16973470
1848	16975646	16975662
1849	16976040	16976056
1850	16976451	16976467
1851	16976588	16976604
1852	16978300	16978324
1853	16978771	16978787
1854	16979258	16979277
1855	16979425	16979442
1856	16979604	16979623
1857	16979771	16979788
1858	16979950	16979969
1859	16986305	16986321
1860	16987414	16987430
1861	16988420	16988437
1862	16988587	16988603
1863	16990976	16990992
1864	17026443	17026462
1865	17026840	17026856
1866	17077474	17077490
1867	17119054	17119070
1868	17119213	17119229
1869	17119687	17119703
1870	17119907	17119923
1871	17120798	17120815
1872	17120924	17120940
1873	17121040	17121056
1874	17138027	17138043
1875	17138146	17138162
1876	17408881	17408897
1877	17409243	17409260
1878	17409752	17409768
1879	17410309	17410325
1880	17436794	17436810
1881	17437869	17437885
1882	17438164	17438180
1883	17458347	17458363
1884	17458993	17459009
1885	17468193	17468209
1886	17471779	17471795
1887	17472540	17472556
1888	17476119	17476135
1889	17476655	17476671
1890	17479000	17479017
1891	17479604	17479622
1892	17479750	17479776
1893	17480147	17480170
1894	17480688	17480704
1895	17481583	17481600
1896	17482294	17482310
1897	17482412	17482428
1898	17487555	17487571
1899	17487945	17487961
1900	17488122	17488138
1901	17488426	17488442
1902	17489773	17489789
1903	17540360	17540376
1904	17540410	17540427
1905	17540734	17540753
1906	17541229	17541245
1907	17541482	17541498
1908	17584230	17584256
1909	17655222	17655238
1910	17656291	17656310
1911	17658086	17658102
1912	17676908	17676924
1913	17682243	17682259
1914	17683147	17683163
1915	17683614	17683631
1916	17685061	17685077
1917	17685367	17685383
1918	17685549	17685565
1919	17696787	17696803
1920	17701818	17701834
1921	17701838	17701856
1922	17702750	17702766
1923	17702888	17702904
1924	17724314	17724333
1925	17724577	17724593
1926	17725537	17725553
1927	17725656	17725674
1928	17725692	17725708
1929	17725984	17726000
1930	17726016	17726034
1931	17726261	17726277
1932	17726297	17726313
1933	17726476	17726492
1934	17726498	17726515
1935	17726689	17726714
1936	17727037	17727053
1937	17730723	17730739
1938	17730744	17730760
1939	17730800	17730816
1940	17731073	17731089
1941	17731138	17731154
1942	17731535	17731552
1943	17731588	17731604
1944	17731614	17731632
1945	17731699	17731715
1946	17731725	17731741
1947	17731763	17731779
1948	17732176	17732194
1949	17732351	17732368
1950	17732728	17732744
1951	17733458	17733474
1952	17733541	17733573
1953	17733780	17733797
1954	17733844	17733860
1955	17734469	17734488
1956	17734732	17734748
1957	17735692	17735708
1958	17735811	17735829
1959	17735847	17735863
1960	17736139	17736155
1961	17736171	17736189
1962	17736416	17736432
1963	17736452	17736468
1964	17736631	17736647
1965	17736653	17736670
1966	17736844	17736869
1967	17737192	17737208
1968	17737477	17737493
1969	17738143	17738159
1970	17738164	17738180
1971	17738220	17738236
1972	17738495	17738511
1973	17738560	17738576
1974	17738957	17738974
1975	17739010	17739026
1976	17739036	17739054
1977	17739121	17739137
1978	17739147	17739163
1979	17739185	17739201
1980	17739598	17739616
1981	17739773	17739790
1982	17740266	17740282
1983	17742676	17742692
1984	17742707	17742723
1985	17743022	17743038
1986	17920731	17920747
1987	17924142	17924158
1988	17927859	17927875
1989	17931915	17931931
1990	17932490	17932506
1991	17933445	17933464
1992	17967639	17967657
1993	17968268	17968284
1994	17968942	17968958
1995	17969037	17969053
1996	17969944	17969960
1997	17970519	17970535
[truncated: 478 more rows]

## Sheet: Table S3
Table S3: coordinates on X chromosome for the motif copies with a score of at least 90 % of the maximum score established from the frequency matrix
Motif copies
order	initial nucleotide	ending nucleotide
1	130	141
2	1633	1644
3	1865	1876
4	5926	5937
5	6053	6064
6	6683	6694
7	7610	7621
8	9974	9985
9	10109	10120
10	13060	13071
11	14211	14225
12	17639	17650
13	22625	22636
14	25590	25604
15	31620	31634
16	36152	36163
17	40307	40318
18	41936	41947
19	45378	45389
20	50159	50170
21	50177	50194
22	50231	50242
23	60675	60689
24	61906	61917
25	77923	77934
26	82351	82363
27	88469	88480
28	101613	101624
29	103851	103865
30	104389	104400
31	105452	105463
32	105638	105649
33	106083	106094
34	112719	112730
35	123097	123108
36	123232	123249
37	123259	123273
38	123280	123297
39	123337	123348
40	123388	123405
41	123421	123444
42	123454	123471
43	123520	123531
44	123535	123555
45	126094	126105
46	127721	127732
47	129689	129700
48	130530	130541
49	130814	130829
50	130841	130852
51	131039	131050
52	131153	131164
53	136121	136132
54	138599	138610
55	143461	143478
56	143519	143534
57	159380	159391
58	168613	168624
59	172673	172687
60	174003	174014
61	177789	177800
62	179790	179801
63	190567	190578
64	204027	204038
65	205968	205979
66	217556	217567
67	218269	218280
68	219634	219645
69	227257	227268
70	231885	231896
71	235178	235189
72	263014	263025
73	266643	266655
74	272259	272270
75	277195	277209
76	278920	278932
77	280791	280802
78	283353	283364
79	286355	286366
80	288202	288213
81	288425	288436
82	292522	292533
83	301298	301309
84	301373	301384
85	301687	301698
86	301809	301820
87	302589	302600
88	304372	304383
89	308062	308073
90	311808	311819
91	312088	312099
92	314018	314032
93	318955	318966
94	318983	318997
95	326984	326998
96	330174	330191
97	330372	330383
98	330448	330459
99	331610	331621
100	334455	334466
101	334701	334712
102	334732	334743
103	335544	335561
104	336715	336726
105	337754	337771
106	339203	339214
107	340831	340848
108	342071	342085
109	342356	342367
110	344981	344992
111	345748	345759
112	346825	346836
113	348581	348592
114	352371	352382
115	356229	356240
116	357103	357117
117	359396	359416
118	362968	362979
119	363755	363766
120	364722	364736
121	366368	366382
122	366789	366800
123	374574	374585
124	374642	374653
125	375041	375056
126	375158	375169
127	375689	375703
128	375813	375824
129	375829	375840
130	375863	375880
131	375902	375917
132	375979	375997
133	376030	376041
134	377488	377499
135	382606	382617
136	384697	384708
137	385056	385067
138	385774	385788
139	385942	385953
140	385975	385986
141	388419	388430
142	388515	388526
143	389609	389620
144	394501	394533
145	396594	396605
146	398871	398887
147	399173	399184
148	403447	403458
149	407545	407556
150	409173	409184
151	423723	423734
152	423793	423804
153	427306	427317
154	428056	428067
155	428790	428801
156	429237	429248
157	430732	430743
158	431322	431333
159	431550	431573
160	431758	431769
161	431862	431876
162	433221	433232
163	437105	437116
164	445472	445483
165	448446	448457
166	448582	448593
167	448657	448674
168	448697	448708
169	450556	450580
170	450731	450742
171	450810	450824
172	450834	450851
173	450862	450873
174	450964	450981
175	454024	454041
176	455447	455458
177	457488	457499
178	464374	464385
179	466405	466416
180	468617	468628
181	469337	469348
182	469494	469505
183	470429	470443
184	471509	471520
185	471641	471652
186	471691	471705
187	471778	471789
188	471808	471831
189	472067	472079
190	472085	472099
191	472202	472219
192	472277	472288
193	477372	477389
194	477659	477673
195	477761	477772
196	478789	478800
197	480378	480389
198	480824	480838
199	481049	481060
200	481259	481270
201	481796	481816
202	482782	482793
203	483095	483106
204	483944	483955
205	488107	488118
206	495770	495781
207	495828	495839
208	496730	496741
209	496745	496762
210	496964	496984
211	497416	497433
212	497564	497584
213	498776	498787
214	498962	498973
215	499662	499691
216	499986	499997
217	501941	501952
218	501986	502003
219	502100	502117
220	502353	502364
221	504299	504314
222	505832	505843
223	505955	505966
224	506275	506289
225	506305	506316
226	506320	506334
227	506684	506695
228	506946	506969
229	507081	507092
230	507104	507115
231	507267	507278
232	507414	507425
233	507450	507461
234	507501	507516
235	507611	507631
236	507658	507681
237	507885	507896
238	508274	508286
239	508294	508308
240	508466	508480
241	508570	508581
242	508654	508665
243	508751	508762
244	508881	508892
245	508895	508907
246	508968	508979
247	509010	509021
248	509164	509176
249	509361	509378
250	509881	509892
251	510652	510663
252	510830	510847
253	514374	514388
254	516512	516523
255	519386	519418
256	519960	519983
257	521091	521102
258	524338	524349
259	524381	524392
260	527821	527838
261	536622	536636
262	538157	538168
263	538803	538814
264	542868	542882
265	551859	551870
266	559133	559144
267	559446	559457
268	568511	568522
269	572187	572198
270	573919	573930
271	576166	576177
272	578441	578452
273	579487	579498
274	584915	584926
275	586566	586583
276	591076	591090
277	594551	594562
278	595584	595595
279	597082	597093
280	599714	599725
281	601794	601808
282	604347	604358
283	606744	606755
284	607008	607019
285	607161	607172
286	609949	609960
287	610132	610143
288	610197	610211
289	610296	610307
290	611409	611420
291	611437	611450
292	615917	615928
293	616986	616997
294	617048	617059
295	617234	617254
296	617597	617611
297	617693	617704
298	617825	617836
299	617948	617959
300	618017	618031
301	619875	619886
302	621292	621336
303	621373	621387
304	621406	621417
305	621424	621444
306	621460	621480
307	621546	621557
308	621861	621872
309	622636	622647
310	632006	632017
311	632338	632349
312	638509	638520
313	639288	639299
314	639488	639499
315	642743	642754
316	643103	643114
317	643487	643498
318	650444	650455
319	650533	650551
320	650652	650663
321	650720	650731
322	651635	651649
323	652676	652687
324	652952	652963
325	653032	653044
326	653482	653493
327	654236	654247
328	654313	654324
329	654896	654907
330	655568	655585
331	657648	657659
332	659712	659723
333	661161	661172
334	661348	661365
335	661375	661389
336	661637	661648
337	666113	666124
338	666569	666580
339	666939	666950
340	667585	667596
341	677420	677431
342	677606	677620
343	677813	677824
344	678430	678441
345	678608	678625
346	678675	678686
347	678948	678962
348	681210	681221
349	681818	681829
350	681860	681871
351	683697	683714
352	685542	685553
353	685566	685577
354	697349	697363
355	701721	701732
356	701852	701866
357	704846	704860
358	705899	705913
359	707016	707027
360	707728	707739
361	709799	709810
362	711427	711444
363	712799	712810
364	712989	713000
365	713653	713664
366	714484	714495
367	714892	714921
368	717101	717112
369	718964	718975
370	719634	719651
371	724003	724014
372	729941	729952
373	732636	732647
374	732759	732770
375	732830	732841
376	732978	732989
377	737171	737185
378	737803	737814
379	737961	737972
380	738141	738152
381	738165	738179
382	738792	738803
383	740161	740172
384	750284	750295
385	750803	750814
386	750971	750985
387	751016	751027
388	751040	751054
389	751507	751536
390	751549	751560
391	751687	751698
392	756246	756257
393	761890	761901
394	761981	761992
395	762282	762302
396	765710	765724
397	765931	765942
398	766846	766857
399	767890	767901
400	768003	768014
401	768612	768632
402	770155	770166
403	772079	772090
404	774497	774514
405	775976	775987
406	777881	777893
407	779513	779524
408	781016	781027
409	781348	781359
410	782357	782368
411	783005	783016
412	783278	783289
413	783305	783316
414	783710	783728
415	783753	783764
416	783837	783854
417	784053	784064
418	784157	784168
419	784179	784199
420	784203	784217
421	787588	787599
422	787639	787650
423	788147	788158
424	788939	788950
425	789895	789906
426	789968	789979
427	790483	790500
428	790876	790902
429	791004	791018
430	791125	791136
431	791716	791727
432	793697	793708
433	793724	793735
434	793760	793774
435	794099	794110
436	794662	794682
437	795483	795494
438	795922	795933
439	796307	796318
440	796400	796411
441	796828	796839
442	798338	798349
443	798407	798418
444	801767	801778
445	801973	801984
446	802066	802080
447	802231	802248
448	803595	803606
449	803936	803947
450	804199	804210
451	808556	808567
452	808884	808895
453	810554	810571
454	813593	813604
455	814083	814094
456	814371	814382
457	818585	818596
458	823505	823516
459	826727	826741
460	831217	831228
461	834532	834543
462	837902	837913
463	839665	839676
464	840713	840724
465	840870	840881
466	843647	843658
467	846467	846478
468	849515	849539
469	849606	849617
470	849777	849788
471	852804	852815
472	852896	852907
473	853188	853199
474	854442	854453
475	859610	859621
476	861668	861679
477	861912	861923
478	862359	862370
479	863507	863518
480	865922	865933
481	866260	866271
482	869239	869250
483	869287	869301
484	872071	872082
485	872676	872687
486	872715	872729
487	872795	872806
488	876033	876044
489	883776	883787
490	885419	885432
491	885700	885711
492	886370	886381
493	886412	886426
494	886884	886895
495	888214	888225
496	888443	888454
497	891137	891148
498	897956	897967
499	900050	900061
500	900881	900892
501	900986	900997
502	901368	901385
503	901529	901540
504	902286	902309
505	902477	902488
506	902567	902578
507	902609	902620
508	902747	902761
509	904533	904550
510	905234	905254
511	906413	906424
512	906545	906556
513	909196	909207
514	911439	911450
515	913276	913290
516	914298	914312
517	916553	916564
518	921712	921723
519	921730	921747
520	921784	921795
521	930171	930182
522	930438	930452
523	932294	932308
524	932356	932370
525	932548	932559
526	934112	934123
527	935713	935727
528	935912	935923
529	935949	935963
530	936362	936373
531	940844	940859
532	945550	945561
533	948501	948527
534	948683	948694
535	951697	951708
536	953499	953510
537	958384	958395
538	959203	959214
539	963071	963082
540	963247	963258
541	968380	968391
542	973595	973610
543	981190	981202
544	984210	984224
545	984616	984627
546	986899	986913
547	990451	990465
548	990932	990943
549	991007	991018
550	991122	991133
551	995615	995629
552	998741	998752
553	1005064	1005075
554	1005203	1005214
555	1009209	1009227
556	1012058	1012069
557	1012233	1012247
558	1016781	1016795
559	1021509	1021520
560	1023175	1023192
561	1023955	1023969
562	1024071	1024082
563	1024973	1024985
564	1025435	1025446
565	1028770	1028781
566	1029311	1029322
567	1031145	1031159
568	1031619	1031630
569	1032496	1032507
570	1034657	1034668
571	1034847	1034858
572	1034861	1034872
573	1035388	1035400
574	1036139	1036153
575	1036177	1036188
576	1036213	1036224
577	1038448	1038459
578	1038963	1038977
579	1039069	1039080
580	1039418	1039432
581	1043368	1043379
582	1043704	1043722
583	1043875	1043890
584	1045242	1045253
585	1049470	1049482
586	1049484	1049520
587	1051593	1051613
588	1051789	1051800
589	1052129	1052147
590	1052231	1052243
591	1052334	1052357
592	1052501	1052516
593	1053173	1053184
594	1054177	1054188
595	1054305	1054316
596	1054659	1054670
597	1055490	1055501
598	1057140	1057157
599	1058152	1058163
600	1058494	1058520
601	1058688	1058706
602	1059786	1059797
603	1061419	1061431
604	1063664	1063678
605	1064024	1064035
606	1065531	1065542
607	1067835	1067849
608	1067973	1067993
609	1071981	1071992
610	1075828	1075839
611	1076055	1076069
612	1076086	1076100
613	1076214	1076225
614	1076241	1076252
615	1076323	1076340
616	1076505	1076522
617	1076571	1076582
618	1076653	1076667
619	1076683	1076694
620	1076731	1076751
621	1076905	1076928
622	1077052	1077063
623	1077337	1077366
624	1077374	1077388
625	1077403	1077433
626	1077532	1077546
627	1077556	1077570
628	1077610	1077622
629	1077646	1077658
630	1077664	1077694
631	1077888	1077899
632	1078196	1078213
633	1078216	1078233
634	1078891	1078902
635	1079635	1079646
636	1079703	1079717
637	1080626	1080640
638	1080920	1080937
639	1081400	1081411
640	1083037	1083048
641	1089324	1089341
642	1089438	1089449
643	1090084	1090101
644	1090883	1090901
645	1091627	1091638
646	1094738	1094749
647	1095924	1095935
648	1096203	1096214
649	1096237	1096248
650	1096380	1096391
651	1096415	1096426
652	1103287	1103298
653	1103400	1103411
654	1103822	1103836
655	1104087	1104107
656	1104238	1104249
657	1104679	1104690
658	1104706	1104717
659	1104732	1104743
660	1104758	1104769
661	1107618	1107629
662	1109999	1110013
663	1114974	1114985
664	1128520	1128531
665	1130038	1130049
666	1130584	1130595
667	1131798	1131809
668	1142048	1142062
669	1142534	1142545
670	1146270	1146281
671	1147598	1147609
672	1148522	1148533
673	1148567	1148582
674	1149066	1149080
675	1149162	1149179
676	1149189	1149200
677	1149225	1149239
678	1149261	1149275
679	1149366	1149377
680	1149388	1149399
681	1149426	1149437
682	1149534	1149545
683	1149768	1149779
684	1149904	1149915
685	1149970	1149981
686	1150407	1150418
687	1150629	1150647
688	1150809	1150820
689	1150983	1151000
690	1152160	1152174
691	1152331	1152343
692	1153830	1153841
693	1156015	1156032
694	1157737	1157748
695	1161423	1161434
696	1163142	1163153
697	1164510	1164521
698	1164532	1164543
699	1167573	1167584
700	1168889	1168900
701	1172695	1172706
702	1175112	1175123
703	1176472	1176483
704	1177079	1177090
705	1177734	1177748
706	1179405	1179416
707	1179719	1179730
708	1180052	1180066
709	1180903	1180914
710	1180928	1180939
711	1182627	1182638
712	1182874	1182885
713	1183104	1183115
714	1184416	1184427
715	1186854	1186865
716	1186873	1186884
717	1187160	1187171
718	1187481	1187492
719	1187620	1187631
720	1187741	1187752
721	1187816	1187827
722	1188074	1188085
723	1188607	1188621
724	1189676	1189687
725	1189708	1189719
726	1189793	1189807
727	1189856	1189879
728	1190417	1190428
729	1190478	1190489
730	1195075	1195140
731	1195985	1195999
732	1197225	1197236
733	1197695	1197706
734	1199265	1199279
735	1199546	1199557
736	1199629	1199640
737	1201002	1201016
738	1201038	1201049
739	1202162	1202176
740	1202757	1202774
741	1203259	1203270
742	1204127	1204138
743	1204629	1204640
744	1205391	1205402
745	1205460	1205477
746	1205597	1205611
747	1207636	1207647
748	1210393	1210404
749	1210603	1210623
750	1211006	1211017
751	1211055	1211066
752	1211356	1211367
753	1212268	1212279
754	1212397	1212408
755	1212463	1212474
756	1212552	1212563
757	1212925	1212936
758	1213081	1213092
759	1213153	1213167
760	1213200	1213218
761	1214048	1214059
762	1214156	1214167
763	1217389	1217400
764	1220600	1220611
765	1225801	1225812
766	1226823	1226834
767	1227517	1227528
768	1227818	1227829
769	1227936	1227947
770	1228337	1228348
771	1229333	1229344
772	1229433	1229447
773	1229590	1229601
774	1229820	1229834
775	1230353	1230373
776	1232769	1232780
777	1233603	1233614
778	1234329	1234352
779	1234907	1234919
780	1236367	1236378
781	1240927	1240938
782	1243081	1243101
783	1245315	1245329
784	1245820	1245831
785	1246631	1246642
786	1247231	1247242
787	1247284	1247305
788	1247313	1247324
789	1247749	1247760
790	1250670	1250681
791	1251356	1251367
792	1251482	1251493
793	1251515	1251526
794	1252412	1252426
795	1255471	1255485
796	1256052	1256070
797	1256322	1256336
798	1258529	1258543
799	1259068	1259079
800	1259854	1259865
801	1260333	1260344
802	1260409	1260420
803	1263514	1263525
804	1263555	1263566
805	1265921	1265935
806	1267117	1267128
807	1268708	1268725
808	1268735	1268746
809	1269078	1269089
810	1269215	1269226
811	1269932	1269946
812	1271119	1271133
813	1272039	1272050
814	1273024	1273035
815	1275482	1275497
816	1276029	1276043
817	1276089	1276100
818	1276579	1276590
819	1276782	1276794
820	1277009	1277023
821	1278288	1278305
822	1280241	1280255
823	1281681	1281698
824	1282119	1282136
825	1283556	1283567
826	1284213	1284224
827	1291096	1291107
828	1291123	1291170
829	1291753	1291764
830	1291775	1291786
831	1292137	1292154
832	1297384	1297395
833	1302719	1302730
834	1303051	1303065
835	1303190	1303204
836	1303328	1303339
837	1303606	1303617
838	1303862	1303879
839	1303883	1303894
840	1304209	1304235
841	1304477	1304488
842	1305126	1305137
843	1306100	1306114
844	1309544	1309555
845	1309621	1309632
846	1309835	1309849
847	1310122	1310133
848	1310207	1310218
849	1310722	1310736
850	1313077	1313094
851	1313097	1313111
852	1313289	1313300
853	1313340	1313351
854	1314152	1314167
855	1314339	1314350
856	1314933	1314947
857	1314953	1314967
858	1315644	1315655
859	1315800	1315812
860	1315903	1315914
861	1316496	1316516
862	1316744	1316755
863	1317164	1317175
864	1317258	1317269
865	1317293	1317304
866	1319475	1319492
867	1320099	1320110
868	1320414	1320431
869	1320564	1320578
870	1321548	1321559
871	1321569	1321580
872	1321708	1321719
873	1321836	1321847
874	1322148	1322162
875	1322497	1322508
876	1322749	1322766
877	1327028	1327039
878	1327109	1327123
879	1330370	1330390
880	1330970	1330981
881	1330999	1331016
882	1331081	1331096
883	1331795	1331809
884	1333001	1333015
885	1334720	1334731
886	1334965	1334976
887	1336299	1336313
888	1336399	1336410
889	1336565	1336576
890	1336606	1336617
891	1336912	1336926
892	1337419	1337430
893	1337852	1337863
894	1338965	1338976
895	1339528	1339542
896	1342939	1342950
897	1343739	1343750
898	1344499	1344510
899	1345360	1345377
900	1346287	1346298
901	1346760	1346777
902	1349723	1349734
903	1349870	1349888
904	1350186	1350197
905	1350928	1350942
906	1351327	1351338
907	1351889	1351900
908	1352124	1352135
909	1352617	1352628
910	1354025	1354048
911	1354052	1354063
912	1354451	1354462
913	1355466	1355486
914	1358909	1358920
915	1360667	1360678
916	1360700	1360711
917	1362957	1362968
918	1363772	1363783
919	1364121	1364135
920	1364907	1364918
921	1366705	1366716
922	1367963	1367974
923	1368609	1368620
924	1370188	1370205
925	1370264	1370275
926	1370708	1370720
927	1371809	1371820
928	1373875	1373892
929	1374447	1374458
930	1381321	1381332
931	1381579	1381590
932	1384999	1385010
933	1385705	1385716
934	1386104	1386115
935	1386216	1386227
936	1386931	1386942
937	1388233	1388244
938	1389640	1389651
939	1389775	1389786
940	1390503	1390514
941	1392087	1392101
942	1393306	1393317
943	1393693	1393707
944	1395143	1395160
945	1395183	1395194
946	1398090	1398101
947	1398302	1398313
948	1399387	1399425
949	1399852	1399863
950	1400383	1400400
951	1403531	1403545
952	1403705	1403716
953	1404751	1404762
954	1404781	1404792
955	1405158	1405169
956	1406216	1406233
957	1406403	1406414
958	1407448	1407459
959	1407740	1407752
960	1408623	1408634
961	1410206	1410217
962	1410764	1410775
963	1413223	1413234
964	1416696	1416707
965	1417323	1417334
966	1419361	1419381
967	1422147	1422158
968	1422431	1422442
969	1426047	1426058
970	1428254	1428268
971	1428271	1428282
972	1428741	1428755
973	1430797	1430820
974	1430929	1430940
975	1435143	1435154
976	1436413	1436427
977	1438849	1438863
978	1438981	1438992
979	1439764	1439775
980	1440627	1440638
981	1440944	1440955
982	1442069	1442080
983	1442747	1442758
984	1442780	1442806
985	1443075	1443086
986	1445597	1445608
987	1446305	1446316
988	1446800	1446811
989	1447713	1447724
990	1447795	1447812
991	1448121	1448147
992	1450263	1450286
993	1450380	1450391
994	1450632	1450643
995	1452249	1452260
996	1452857	1452868
997	1456566	1456577
998	1458914	1458925
999	1462931	1462942
1000	1462949	1462963
1001	1463223	1463234
1002	1463981	1463996
1003	1464552	1464563
1004	1464751	1464762
1005	1464902	1464913
1006	1464917	1464928
1007	1468146	1468157
1008	1470236	1470262
1009	1471401	1471417
1010	1472270	1472281
1011	1474427	1474438
1012	1474570	1474581
1013	1476871	1476882
1014	1477173	1477184
1015	1479945	1479956
1016	1480316	1480327
1017	1481250	1481262
1018	1483758	1483770
1019	1484075	1484086
1020	1492149	1492160
1021	1492235	1492246
1022	1492689	1492700
1023	1493151	1493162
1024	1499281	1499292
1025	1499323	1499353
1026	1499378	1499389
1027	1499396	1499413
1028	1499418	1499429
1029	1499523	1499534
1030	1499819	1499833
1031	1499875	1499899
1032	1499941	1499952
1033	1504043	1504054
1034	1504225	1504236
1035	1504246	1504257
1036	1504325	1504339
1037	1504413	1504432
1038	1504618	1504629
1039	1504692	1504716
1040	1504750	1504761
1041	1504808	1504823
1042	1504932	1504958
1043	1505123	1505134
1044	1505350	1505361
1045	1505405	1505419
1046	1510068	1510082
1047	1510195	1510206
1048	1515165	1515179
1049	1515280	1515297
1050	1515321	1515332
1051	1515381	1515395
1052	1515847	1515858
1053	1519372	1519389
1054	1521363	1521377
1055	1522159	1522170
1056	1522864	1522875
1057	1524064	1524075
1058	1524319	1524333
1059	1524382	1524393
1060	1524499	1524510
1061	1524772	1524783
1062	1524828	1524842
1063	1524989	1525000
1064	1525049	1525060
1065	1526979	1526999
1066	1527331	1527345
1067	1528081	1528092
1068	1528785	1528799
1069	1531233	1531244
1070	1532142	1532154
1071	1532169	1532189
1072	1532245	1532262
1073	1532266	1532285
1074	1532455	1532466
1075	1532697	1532708
1076	1532770	1532784
1077	1532846	1532860
1078	1533090	1533101
1079	1533313	1533324
1080	1533328	1533357
1081	1538111	1538125
1082	1538399	1538410
1083	1540073	1540084
1084	1540542	1540557
1085	1542987	1542998
1086	1543871	1543883
1087	1545094	1545105
1088	1545434	1545445
1089	1545716	1545727
1090	1546438	1546452
1091	1547397	1547413
1092	1549021	1549032
1093	1549633	1549644
1094	1550419	1550436
1095	1550532	1550543
1096	1550553	1550564
1097	1550790	1550804
1098	1551347	1551362
1099	1551439	1551450
1100	1551772	1551789
1101	1551855	1551866
1102	1553390	1553407
1103	1553467	1553496
1104	1554232	1554253
1105	1556581	1556601
1106	1558394	1558405
1107	1563810	1563821
1108	1564100	1564111
1109	1565231	1565242
1110	1565259	1565282
1111	1565978	1565989
1112	1566905	1566916
1113	1567388	1567399
1114	1568016	1568027
1115	1570633	1570644
1116	1570682	1570693
1117	1570943	1570972
1118	1572247	1572258
1119	1572554	1572568
1120	1572639	1572650
1121	1573448	1573459
1122	1573599	1573610
1123	1574213	1574224
1124	1574398	1574415
1125	1574511	1574522
1126	1575655	1575666
1127	1575694	1575708
1128	1575903	1575914
1129	1576347	1576358
1130	1576910	1576921
1131	1577306	1577317
1132	1579966	1579977
1133	1581664	1581678
1134	1581793	1581810
1135	1583525	1583545
1136	1586040	1586069
1137	1586623	1586641
1138	1586850	1586863
1139	1586879	1586911
1140	1589695	1589706
1141	1591451	1591462
1142	1601279	1601290
1143	1601327	1601344
1144	1601351	1601362
1145	1602729	1602740
1146	1605216	1605227
1147	1606213	1606224
1148	1606333	1606350
1149	1606573	1606584
1150	1609535	1609552
1151	1610152	1610163
1152	1610566	1610577
1153	1610639	1610653
1154	1611223	1611240
1155	1613184	1613195
1156	1614069	1614084
1157	1617213	1617224
1158	1619088	1619106
1159	1619673	1619684
1160	1619745	1619756
1161	1620378	1620392
1162	1620685	1620696
1163	1620923	1620934
1164	1622320	1622331
1165	1622338	1622352
1166	1622391	1622402
1167	1624232	1624243
1168	1624675	1624686
1169	1624963	1624980
1170	1625052	1625069
1171	1625189	1625200
1172	1625594	1625605
1173	1625952	1625963
1174	1627561	1627572
1175	1627654	1627665
1176	1628121	1628132
1177	1633204	1633222
1178	1635300	1635311
1179	1645446	1645457
1180	1651121	1651136
1181	1653423	1653434
1182	1653609	1653620
1183	1653752	1653763
1184	1653766	1653777
1185	1656994	1657008
1186	1660877	1660891
1187	1661305	1661322
1188	1664513	1664533
1189	1666040	1666060
1190	1666191	1666203
1191	1666955	1666984
1192	1667004	1667015
1193	1667245	1667259
1194	1667393	1667404
1195	1672853	1672864
1196	1672947	1672958
1197	1673145	1673156
1198	1673816	1673827
1199	1675805	1675822
1200	1675838	1675852
1201	1675868	1675882
1202	1676152	1676163
1203	1677762	1677785
1204	1681818	1681829
1205	1681949	1681960
1206	1682122	1682133
1207	1692057	1692068
1208	1693835	1693846
1209	1696061	1696073
1210	1697514	1697525
1211	1697779	1697790
1212	1700101	1700112
1213	1700170	1700181
1214	1703068	1703079
1215	1704136	1704147
1216	1707089	1707100
1217	1707219	1707230
1218	1707644	1707655
1219	1707753	1707767
1220	1708925	1708939
1221	1715742	1715753
1222	1716063	1716077
1223	1716664	1716675
1224	1716892	1716903
1225	1716957	1716968
1226	1717014	1717025
1227	1718545	1718556
1228	1720592	1720603
1229	1720613	1720627
1230	1721708	1721719
1231	1722576	1722587
1232	1723457	1723470
1233	1723480	1723494
1234	1723753	1723764
1235	1724209	1724220
1236	1724485	1724496
1237	1724563	1724574
1238	1724581	1724592
1239	1725808	1725819
1240	1726694	1726705
1241	1726817	1726828
1242	1727335	1727346
1243	1728417	1728428
1244	1729472	1729486
1245	1731347	1731358
1246	1731615	1731626
1247	1731916	1731927
1248	1731935	1731946
1249	1734220	1734231
1250	1739031	1739046
1251	1739366	1739377
1252	1739816	1739833
1253	1740587	1740598
1254	1740783	1740794
1255	1741651	1741662
1256	1742234	1742251
1257	1742903	1742914
1258	1743038	1743052
1259	1743062	1743082
1260	1743089	1743103
1261	1743274	1743285
1262	1744156	1744170
1263	1744268	1744279
1264	1744445	1744456
1265	1744586	1744597
1266	1744601	1744615
1267	1744856	1744867
1268	1744891	1744902
1269	1745627	1745638
1270	1745690	1745701
1271	1746773	1746784
1272	1747184	1747195
1273	1752121	1752132
1274	1753427	1753438
1275	1753925	1753936
1276	1754594	1754605
1277	1756962	1756973
1278	1759737	1759748
1279	1760989	1761000
1280	1761190	1761201
1281	1761988	1761999
1282	1765394	1765408
1283	1766842	1766853
1284	1766855	1766872
1285	1767894	1767905
1286	1767959	1767970
1287	1768226	1768240
1288	1769327	1769338
1289	1769527	1769538
1290	1769615	1769626
1291	1769957	1769968
1292	1770174	1770185
1293	1771614	1771631
1294	1771642	1771656
1295	1773330	1773356
1296	1774672	1774698
1297	1775100	1775111
1298	1775790	1775801
1299	1775832	1775843
1300	1775853	1775864
1301	1775895	1775906
1302	1776983	1776994
1303	1777420	1777431
1304	1777942	1777956
1305	1778297	1778311
1306	1778437	1778448
1307	1778675	1778686
1308	1778811	1778822
1309	1779834	1779845
1310	1781354	1781365
1311	1782052	1782069
1312	1782917	1782928
1313	1783086	1783097
1314	1784022	1784036
1315	1784226	1784240
1316	1786175	1786186
1317	1786241	1786252
1318	1795620	1795634
1319	1795787	1795798
1320	1795899	1795910
1321	1796054	1796065
1322	1797446	1797457
1323	1797507	1797521
1324	1799399	1799428
1325	1801735	1801749
1326	1805900	1805911
1327	1806713	1806724
1328	1807425	1807436
1329	1808206	1808217
1330	1809099	1809110
1331	1809245	1809256
1332	1809946	1809957
1333	1810141	1810152
1334	1810500	1810511
1335	1819650	1819661
1336	1819806	1819817
1337	1824122	1824133
1338	1825460	1825474
1339	1825502	1825519
1340	1829150	1829161
1341	1835880	1835895
1342	1836116	1836127
1343	1836193	1836204
1344	1838263	1838274
1345	1838389	1838406
1346	1839574	1839585
1347	1844819	1844830
1348	1844939	1844953
1349	1846424	1846445
1350	1846491	1846508
1351	1846635	1846658
1352	1846891	1846902
1353	1848381	1848392
1354	1848403	1848414
1355	1849435	1849446
1356	1849618	1849629
1357	1850075	1850086
1358	1850090	1850101
1359	1854091	1854108
1360	1854274	1854304
1361	1854801	1854812
1362	1854828	1854852
1363	1855235	1855246
1364	1855256	1855280
1365	1855299	1855310
1366	1855400	1855411
1367	1855416	1855433
1368	1855470	1855481
1369	1855484	1855495
1370	1855648	1855662
1371	1855935	1855946
1372	1856019	1856030
1373	1856040	1856051
1374	1856058	1856069
1375	1856081	1856093
1376	1856396	1856407
1377	1857021	1857038
1378	1857042	1857080
1379	1857087	1857098
1380	1857183	1857194
1381	1857228	1857242
1382	1857258	1857270
1383	1857303	1857317
1384	1857426	1857449
1385	1857488	1857512
1386	1857547	1857573
1387	1858188	1858199
1388	1858632	1858643
1389	1858771	1858785
1390	1858813	1858824
1391	1858912	1858926
1392	1859094	1859105
1393	1859437	1859487
1394	1859606	1859626
1395	1859956	1859979
1396	1860082	1860093
1397	1860095	1860107
1398	1865298	1865309
1399	1865379	1865390
1400	1867533	1867544
1401	1869538	1869549
1402	1869713	1869724
1403	1870585	1870605
1404	1870650	1870662
1405	1870728	1870740
1406	1871226	1871237
1407	1873143	1873154
1408	1873754	1873765
1409	1874014	1874034
1410	1876254	1876271
1411	1876414	1876428
1412	1876890	1876904
1413	1877589	1877603
1414	1877682	1877699
1415	1878043	1878058
1416	1878381	1878392
1417	1878482	1878493
1418	1878592	1878611
1419	1878740	1878751
1420	1882205	1882216
1421	1882289	1882300
1422	1883382	1883393
1423	1883888	1883899
1424	1883939	1883950
1425	1885779	1885802
1426	1886504	1886515
1427	1886909	1886924
1428	1891163	1891177
1429	1891312	1891323
1430	1891350	1891361
1431	1892029	1892040
1432	1892732	1892743
1433	1892799	1892810
1434	1893711	1893722
1435	1895580	1895594
1436	1895601	1895615
1437	1895686	1895697
1438	1896147	1896158
1439	1896425	1896445
1440	1896812	1896823
1441	1896843	1896854
1442	1896884	1896895
1443	1897119	1897130
1444	1899409	1899438
1445	1899806	1899817
1446	1901714	1901725
1447	1901741	1901752
1448	1901871	1901882
1449	1912580	1912606
1450	1912745	1912759
1451	1912835	1912849
1452	1912873	1912887
1453	1913126	1913159
1454	1913884	1913895
1455	1914475	1914490
1456	1914585	1914596
1457	1915345	1915356
1458	1916337	1916348
1459	1916687	1916698
1460	1916745	1916756
1461	1916769	1916780
1462	1916793	1916804
1463	1916872	1916883
1464	1918916	1918933
1465	1919854	1919865
1466	1919940	1919951
1467	1919967	1919981
1468	1920108	1920119
1469	1921762	1921773
1470	1922156	1922167
1471	1923639	1923650
1472	1923789	1923800
1473	1924423	1924434
1474	1925299	1925310
1475	1925470	1925487
1476	1927078	1927089
1477	1927878	1927889
1478	1928603	1928614
1479	1929341	1929352
1480	1930277	1930294
1481	1930455	1930466
1482	1932022	1932033
1483	1933639	1933650
1484	1933793	1933804
1485	1933808	1933819
1486	1934717	1934746
1487	1934759	1934770
1488	1935399	1935410
1489	1936281	1936292
1490	1937406	1937420
1491	1937437	1937448
1492	1937502	1937516
1493	1937774	1937785
1494	1939943	1939954
1495	1940512	1940523
1496	1946671	1946685
1497	1947236	1947253
1498	1947259	1947271
1499	1951208	1951222
1500	1955833	1955844
1501	1955947	1955958
1502	1957716	1957727
1503	1958627	1958638
1504	1958879	1958890
1505	1958895	1958906
1506	1959744	1959755
1507	1959867	1959878
1508	1966148	1966159
1509	1966217	1966228
1510	1967532	1967546
1511	1967612	1967638
1512	1967787	1967798
1513	1968752	1968763
1514	1970465	1970479
1515	1973132	1973146
1516	1974489	1974503
1517	1974685	1974705
1518	1975033	1975047
1519	1975096	1975110
1520	1975210	1975224
1521	1975408	1975422
1522	1975465	1975477
1523	1975752	1975764
1524	1975845	1975856
1525	1975992	1976003
1526	1976034	1976048
1527	1976064	1976081
1528	1976482	1976493
1529	1976500	1976514
1530	1976551	1976562
1531	1976565	1976576
1532	1976662	1976674
1533	1976704	1976715
1534	1976736	1976747
1535	1976767	1976778
1536	1977195	1977215
1537	1977219	1977233
1538	1977247	1977265
1539	1977385	1977397
1540	1983195	1983206
1541	1984435	1984446
1542	1984777	1984788
1543	1985009	1985023
1544	1985123	1985137
1545	1985321	1985335
1546	1985378	1985390
1547	1985668	1985680
1548	1985761	1985772
1549	1985908	1985919
1550	1985950	1985964
1551	1985980	1985997
1552	1986398	1986409
1553	1986416	1986430
1554	1986635	1986657
1555	1987099	1987119
1556	1987123	1987137
1557	1987151	1987169
1558	1987289	1987301
1559	1987688	1987700
1560	1988066	1988077
1561	1994515	1994526
1562	1999717	1999728
1563	1999768	1999779
1564	2003359	2003370
1565	2004238	2004249
1566	2004503	2004514
1567	2004521	2004532
1568	2004547	2004558
1569	2004845	2004859
1570	2006435	2006446
1571	2007499	2007510
1572	2008120	2008131
1573	2008242	2008253
1574	2009540	2009551
1575	2009579	2009590
1576	2010077	2010100
1577	2010306	2010317
1578	2010909	2010920
1579	2011092	2011103
1580	2011231	2011242
1581	2011442	2011456
1582	2011782	2011793
1583	2012915	2012926
1584	2012963	2012974
1585	2013172	2013183
1586	2013220	2013231
1587	2013388	2013421
1588	2013551	2013562
1589	2014559	2014570
1590	2014846	2014857
1591	2017046	2017057
1592	2021512	2021526
1593	2025390	2025401
1594	2026389	2026400
1595	2027345	2027356
1596	2027502	2027513
1597	2027646	2027660
1598	2027895	2027906
1599	2028000	2028011
1600	2029114	2029140
1601	2032892	2032903
1602	2033130	2033141
1603	2033605	2033616
1604	2033916	2033927
1605	2034270	2034281
1606	2034377	2034388
1607	2034712	2034723
1608	2036621	2036632
1609	2037601	2037612
1610	2038077	2038088
1611	2038120	2038131
1612	2038720	2038731
1613	2039180	2039191
1614	2039316	2039327
1615	2041264	2041278
1616	2041339	2041350
1617	2042528	2042539
1618	2042891	2042914
1619	2043378	2043389
1620	2044568	2044582
1621	2044595	2044609
1622	2049298	2049312
1623	2049337	2049348
1624	2054313	2054324
1625	2054844	2054855
1626	2054990	2055001
1627	2055598	2055621
1628	2056229	2056240
1629	2056630	2056644
1630	2056671	2056686
1631	2057152	2057163
1632	2057301	2057312
1633	2057421	2057432
1634	2059804	2059815
1635	2060185	2060196
1636	2060637	2060648
1637	2060812	2060826
1638	2061015	2061028
1639	2063219	2063230
1640	2064174	2064191
1641	2064519	2064530
1642	2064590	2064604
1643	2064789	2064809
1644	2065410	2065421
1645	2065691	2065702
1646	2066294	2066308
1647	2069345	2069356
1648	2071138	2071149
1649	2071933	2071944
1650	2072178	2072189
1651	2072210	2072221
1652	2072698	2072712
1653	2073653	2073664
1654	2074040	2074057
1655	2074172	2074183
1656	2074742	2074753
1657	2075042	2075053
1658	2075270	2075281
1659	2078199	2078211
1660	2079199	2079210
1661	2080722	2080733
1662	2080736	2080747
1663	2081565	2081576
1664	2081700	2081711
1665	2081757	2081775
1666	2081803	2081814
1667	2082602	2082613
1668	2082881	2082892
1669	2083268	2083279
1670	2083705	2083734
1671	2083822	2083833
1672	2083870	2083881
1673	2084095	2084109
1674	2084146	2084163
1675	2084871	2084885
1676	2085429	2085440
1677	2085483	2085500
1678	2085634	2085648
1679	2085691	2085708
1680	2085715	2085726
1681	2085885	2085896
1682	2087171	2087182
1683	2087791	2087802
1684	2089010	2089021
1685	2089505	2089526
1686	2089553	2089567
1687	2089666	2089680
1688	2089716	2089727
1689	2089773	2089784
1690	2089923	2089940
1691	2090231	2090242
1692	2090507	2090518
1693	2091210	2091221
1694	2091333	2091347
1695	2092361	2092375
1696	2097124	2097138
1697	2097601	2097621
1698	2098379	2098390
1699	2098506	2098520
1700	2098620	2098634
1701	2098842	2098853
1702	2098865	2098876
1703	2098889	2098901
1704	2098913	2098925
1705	2098937	2098949
1706	2098961	2098973
1707	2103218	2103229
1708	2104448	2104465
1709	2104688	2104699
1710	2105006	2105017
1711	2105426	2105437
1712	2105690	2105707
1713	2105897	2105911
1714	2106653	2106664
1715	2106669	2106680
1716	2107493	2107507
1717	2107932	2107947
1718	2113049	2113060
1719	2114539	2114550
1720	2114590	2114604
1721	2114742	2114753
1722	2114879	2114890
1723	2116885	2116896
1724	2117825	2117842
1725	2118007	2118018
1726	2120550	2120561
1727	2123105	2123116
1728	2123123	2123134
1729	2124753	2124764
1730	2125714	2125728
1731	2126408	2126419
1732	2126423	2126434
1733	2127605	2127616
1734	2127711	2127734
1735	2127747	2127761
1736	2127798	2127818
1737	2128887	2128898
1738	2132353	2132364
1739	2132398	2132412
1740	2132449	2132460
1741	2132470	2132484
1742	2132494	2132508
1743	2132542	2132556
1744	2132590	2132604
1745	2132638	2132652
1746	2132686	2132700
1747	2132713	2132724
1748	2132734	2132748
1749	2132830	2132841
1750	2132854	2132871
1751	2132908	2132922
1752	2132995	2133006
1753	2133016	2133030
1754	2133091	2133102
1755	2133139	2133150
1756	2133160	2133174
1757	2133208	2133222
1758	2133232	2133246
1759	2133256	2133270
1760	2133304	2133318
1761	2133328	2133342
1762	2133376	2133390
1763	2133400	2133414
1764	2133424	2133438
1765	2133448	2133462
1766	2133748	2133759
1767	2137589	2137600
1768	2138001	2138018
1769	2140350	2140361
1770	2143925	2143945
1771	2148711	2148722
1772	2148749	2148763
1773	2149049	2149061
1774	2149602	2149616
1775	2149998	2150009
1776	2150154	2150165
1777	2151704	2151715
1778	2153344	2153361
1779	2156929	2156943
1780	2157257	2157268
1781	2158825	2158836
1782	2173101	2173112
1783	2173928	2173939
1784	2176093	2176104
1785	2178758	2178772
1786	2180075	2180086
1787	2182393	2182404
1788	2182419	2182430
1789	2183291	2183302
1790	2184692	2184703
1791	2188012	2188023
1792	2188143	2188154
1793	2188214	2188225
1794	2190044	2190055
1795	2190059	2190076
1796	2190144	2190158
1797	2191391	2191402
1798	2197413	2197424
1799	2198114	2198128
1800	2200441	2200452
1801	2201805	2201816
1802	2202051	2202062
1803	2202117	2202131
1804	2204391	2204408
1805	2205617	2205628
1806	2210556	2210567
1807	2213952	2213969
1808	2222558	2222573
1809	2224589	2224603
1810	2225004	2225015
1811	2225205	2225216
1812	2225253	2225268
1813	2225457	2225471
1814	2225520	2225531
1815	2225536	2225547
1816	2225609	2225626
1817	2226544	2226555
1818	2226591	2226605
1819	2227319	2227330
1820	2229547	2229558
1821	2229710	2229721
1822	2230567	2230581
1823	2230910	2230921
1824	2231054	2231065
1825	2231174	2231188
1826	2231485	2231496
1827	2235205	2235219
1828	2236504	2236515
1829	2236969	2236980
1830	2237460	2237471
1831	2239929	2239943
1832	2241099	2241119
1833	2241121	2241132
1834	2241188	2241199
1835	2247630	2247641
1836	2248402	2248413
1837	2251063	2251081
1838	2255063	2255074
1839	2257111	2257122
1840	2257129	2257146
1841	2257183	2257194
1842	2266970	2266981
1843	2274936	2274950
1844	2281467	2281478
1845	2281530	2281542
1846	2281657	2281668
1847	2281734	2281754
1848	2283845	2283859
1849	2284187	2284204
1850	2284305	2284319
1851	2284380	2284391
1852	2284458	2284472
1853	2284659	2284677
1854	2284683	2284697
1855	2284834	2284845
1856	2291444	2291461
1857	2291889	2291900
1858	2292062	2292073
1859	2293351	2293362
1860	2293537	2293548
1861	2296546	2296557
1862	2298831	2298842
1863	2301158	2301169
1864	2301634	2301645
1865	2301647	2301658
1866	2302072	2302083
1867	2302096	2302107
1868	2302222	2302233
1869	2302297	2302308
1870	2302868	2302885
1871	2304477	2304488
1872	2304595	2304606
1873	2305047	2305058
1874	2305206	2305235
1875	2305326	2305337
1876	2305574	2305585
1877	2305837	2305852
1878	2305886	2305897
1879	2306091	2306102
1880	2306198	2306212
1881	2307711	2307722
1882	2308636	2308647
1883	2308937	2308948
1884	2309330	2309341
1885	2311887	2311898
1886	2319154	2319183
1887	2319239	2319268
1888	2319924	2319935
1889	2344039	2344050
1890	2345008	2345019
1891	2345185	2345196
1892	2349638	2349649
1893	2350924	2350935
1894	2357384	2357395
1895	2358185	2358199
1896	2358863	2358874
1897	2359859	2359870
1898	2361754	2361766
1899	2362067	2362078
1900	2363079	2363108
1901	2363787	2363798
1902	2365317	2365337
1903	2371795	2371806
1904	2373861	2373872
1905	2384018	2384041
1906	2385191	2385202
1907	2385500	2385514
1908	2385518	2385538
1909	2387302	2387313
1910	2387505	2387516
1911	2388467	2388478
1912	2389788	2389799
1913	2391804	2391815
1914	2392211	2392222
1915	2400677	2400691
1916	2402084	2402095
1917	2404361	2404372
1918	2404744	2404755
1919	2406885	2406899
1920	2409155	2409172
1921	2409213	2409224
1922	2409562	2409573
1923	2410539	2410557
1924	2413154	2413165
1925	2422069	2422080
1926	2422978	2422989
1927	2423003	2423014
1928	2426052	2426063
1929	2427920	2427944
1930	2428369	2428380
1931	2428652	2428663
1932	2429215	2429229
1933	2430664	2430675
1934	2431174	2431185
1935	2431850	2431861
1936	2435488	2435499
1937	2438585	2438602
1938	2442558	2442569
1939	2443653	2443664
1940	2443696	2443707
1941	2446250	2446261
1942	2447282	2447293
1943	2449724	2449735
1944	2451934	2451949
1945	2455781	2455792
1946	2456672	2456689
1947	2457119	2457130
1948	2457741	2457752
1949	2457761	2457772
1950	2458115	2458126
1951	2458465	2458476
1952	2460488	2460499
1953	2461073	2461084
1954	2461142	2461153
1955	2461375	2461387
1956	2461562	2461576
1957	2461721	2461732
1958	2464023	2464034
1959	2466726	2466737
1960	2472789	2472806
1961	2473525	2473536
1962	2474657	2474668
1963	2474742	2474753
1964	2475442	2475453
1965	2476473	2476484
1966	2478376	2478387
1967	2478436	2478453
1968	2478698	2478709
1969	2479309	2479320
1970	2479510	2479521
1971	2480014	2480025
1972	2481139	2481156
1973	2481412	2481423
1974	2482358	2482381
1975	2484960	2484971
1976	2485106	2485117
1977	2485719	2485730
1978	2485850	2485864
1979	2486433	2486444
1980	2486675	2486687
1981	2486847	2486858
1982	2495449	2495460
1983	2495922	2495933
1984	2498186	2498197
1985	2502711	2502725
1986	2503863	2503874
1987	2504447	2504464
1988	2510369	2510380
1989	2515530	2515544
1990	2516261	2516284
1991	2516672	2516683
1992	2518138	2518155
1993	2522275	2522286
1994	2524501	2524515
1995	2524711	2524728
1996	2524774	2524785
1997	2524954	2524968
[truncated: 12,970 more rows]
